# Supplementary material for: An assessment of a conservation strategy to increase garden connectivity for hedgehogs that requires cooperation between immediate neighbours: A barrier too far?
Source: PLoS One. 2021 Nov 5;16(11):e0259537. doi: 10.1371/journal.pone.0259537 (PMC8570513; doi:10.1371/journal.pone.0259537)
Supplement: S4 File — (XLSX) [file pone.0259537.s004.xlsx]

## Sheet: Data
Survey	HIGHWAY	REGION	SETTING	HOUSTYPE	GARDENTYPE	RESIDENTS	YEARSRESIDED	ENVIGROUPS	EMPLOYMENT	WATCHWILDLIFE	GARDENING	RECREATION	GARDENFEATURES	BADGERFOX	HEDGEHOG	RODENT	FEEDHEDGEHOG	HEDGEHOGSTREET
2018	1	1	0	1	1	3	3	1	5	1	0	1	1	0	1	1	0	0
2018	1	2	1	1	1	5	2	1	2	1	0	0	1	1	1	1	1	1
2018	0	2	1	3	1	7	3	0	1	0	0	0	0	1	0	0	0	0
2018	0	8	1	2	1	6	1	0	1	0	1	1	0	0	0	1	0	0
2018	1	1	1	2	1	3	3	1	3	1	0	1	0	1	1	1	1	0
2018	1	2	1	3	1	4	2	1	2	1	0	1	0	1	0	1	0	0
2018	0	2	1	1	1	7	3	1	2	0	0	1	0	0	0	1	0	0
2018	1	3	1	3	0	3	2	1	2	1	1	1	1	0	1	1	1	1
2018	0	4	1	3	0	6	1	0	3	1	0	0	0	0	0	0	0	1
2018	0	10	1	3	0	6	1	1	2	1	1	0	1	0	1	1	1	1
2018	0	6	0	1	1	5	2	1	5	1	1	0	1	1	1	1	1	1
2018	0	8	1	2	1	5	2	0	2	0	0	0	0	0	0	1	0	1
2018	1	9	1	3	0	4	2	0	2	0	0	0	0	0	0	1	0	0
2018	0	2	1	1	1	5	1	1	2	0	0	1	0	1	0	1	0	0
2018	0	8	1	3	0	5	1	0	4	1	1	1	0	1	1	1	0	0
2018	0	8	1	2	1	6	3	0	4	0	0	1	0	1	1	1	0	0
2018	0	2	1	2	1	3	3	1	1	1	0	0	0	0	0	1	0	0
2018	0	2	0	1	1	5	1	1	5	1	0	0	0	1	0	1	0	0
2018	0	4	1	3	1	7	2	0	4	0	0	0	0	0	0	1	0	0
2018	1	2	0	3	1	5	3	1	5	1	0	0	1	1	0	1	1	1
2018	0	4	1	3	1	7	1	0	2	1	0	1	0	1	1	1	1	0
2018	0	1	0	3	1	3	3	1	5	1	0	1	0	0	0	0	0	0
2018	0	5	1	3	1	8	1	0	2	0	0	1	0	1	0	1	0	0
2018	1	11	1	2	0	3	2	0	3	1	0	0	0	1	1	0	1	0
2018	0	10	1	2	0	4	2	0	4	1	1	1	0	0	1	1	0	1
2018	1	2	1	1	1	5	2	1	2	1	0	0	1	1	1	1	0	1
2018	0	3	1	3	0	4	1	0	4	1	1	0	0	0	1	0	1	1
2018	0	2	1	1	0	5	1	0	2	0	1	0	1	0	0	1	0	0
2018	0	4	1	2	1	6	2	1	1	1	0	0	1	0	0	1	0	0
2018	1	1	0	2	1	5	2	1	1	1	0	1	1	1	1	1	0	1
2018	0	3	0	1	1	4	2	0	1	0	0	0	0	0	0	0	0	0
2018	0	2	1	1	1	6	1	0	2	0	0	1	0	0	1	1	0	0
2018	0	2	1	3	0	8	3	0	2	0	1	0	0	0	0	1	0	0
2018	0	2	0	2	1	9	2	0	2	0	0	1	0	0	1	1	0	0
2018	1	1	0	1	1	5	3	1	5	1	0	0	0	1	1	1	1	1
2018	0	2	1	4	0	2	1	0	4	0	0	0	0	0	0	1	0	0
2018	0	2	1	1	1	5	1	0	2	0	0	0	0	0	0	1	0	0
2018	1	2	1	1	1	5	3	0	5	1	0	1	1	0	1	1	1	1
2018	0	1	1	2	0	6	3	0	2	0	0	1	0	1	0	1	0	0
2018	0	10	1	3	0	6	1	0	4	1	1	1	0	0	0	0	0	0
2018	1	11	0	1	1	3	2	0	6	1	0	0	0	1	1	1	1	1
2018	0	2	1	3	0	4	1	1	4	0	0	0	0	0	0	0	0	1
2018	0	2	1	2	0	5	1	0	2	1	0	0	0	0	0	0	0	0
2018	1	1	0	1	1	5	3	1	6	1	1	1	1	0	1	1	1	1
2018	0	2	1	3	0	9	1	0	4	0	0	0	0	0	0	1	0	0
2018	0	2	1	3	1	5	1	0	1	0	0	1	0	0	1	1	0	0
2018	0	2	1	1	1	4	2	0	4	0	0	0	1	1	1	1	1	0
2018	1	3	1	3	0	2	3	0	2	1	0	0	0	1	1	1	1	1
2018	1	2	0	2	1	6	2	1	4	0	0	0	0	1	1	1	1	0
2018	0	2	0	1	1	4	3	0	6	1	0	1	0	1	1	1	0	0
2018	1	6	1	2	1	4	2	1	2	1	1	0	1	1	1	1	1	1
2018	1	6	0	2	1	3	2	1	2	1	0	0	1	1	1	1	1	1
2018	0	9	1	3	0	10	1	1	2	1	0	0	0	0	0	1	0	0
2018	1	7	1	1	1	6	1	0	2	1	1	0	0	0	1	1	1	0
2018	1	3	1	3	1	5	3	0	2	1	1	1	1	1	1	1	1	1
2018	0	8	0	2	1	6	1	1	2	1	1	0	1	0	1	1	1	1
2018	1	4	0	1	1	8	2	1	2	1	1	1	1	1	1	1	1	1
2018	0	7	0	1	0	5	1	1	5	1	1	0	1	0	1	1	0	0
2018	0	3	0	1	0	6	2	0	4	1	0	1	0	0	1	1	0	1
2018	1	7	0	4	0	4	2	0	5	1	1	1	0	1	1	1	1	0
2018	1	11	1	1	1	4	2	0	3	1	0	1	0	1	1	1	0	0
2018	0	2	0	3	1	4	3	0	2	1	1	0	1	1	1	1	1	1
2018	1	2	1	1	1	7	2	0	1	0	0	1	0	1	1	1	0	0
2018	1	9	1	2	0	3	3	0	1	1	0	0	0	0	1	1	1	1
2018	0	11	0	1	1	6	2	0	2	0	1	1	0	0	1	1	0	1
2018	1	10	0	3	0	2	2	0	2	1	0	0	0	0	1	1	1	0
2018	0	3	1	3	1	7	2	1	1	0	0	1	0	1	0	1	0	0
2018	1	2	1	2	1	3	2	0	5	1	0	1	0	1	0	1	0	0
2018	0	7	1	2	1	6	2	0	3	1	0	1	0	0	1	0	0	0
2018	1	2	0	1	1	5	2	1	1	1	1	0	1	1	0	1	0	1
2018	0	2	1	3	1	4	2	1	2	1	1	0	0	1	1	1	1	0
2018	1	11	1	1	1	5	2	0	2	1	0	0	0	1	1	1	1	0
2018	0	3	0	2	1	6	2	1	2	1	0	0	0	0	1	1	1	0
2018	1	9	0	1	1	4	3	1	1	1	0	0	1	1	1	1	1	1
2018	0	2	0	1	1	6	2	1	1	0	1	1	1	1	0	1	0	0
2018	1	9	0	1	1	5	1	1	1	1	1	0	1	1	1	1	1	1
2018	0	3	1	1	1	3	3	0	1	1	0	1	0	1	0	1	0	0
2018	1	11	0	1	1	3	3	0	3	1	1	0	1	0	1	1	1	0
2018	1	5	1	3	0	5	1	0	2	1	1	0	0	1	0	1	0	0
2018	1	1	1	3	1	5	2	1	5	1	1	0	1	0	1	1	1	1
2018	1	10	1	3	1	6	2	0	1	1	1	0	0	1	1	1	0	0
2018	1	6	1	2	0	2	1	1	2	1	0	0	1	1	1	1	1	0
2018	1	2	1	1	1	2	2	1	5	1	0	0	0	0	1	1	1	0
2018	1	6	0	1	1	5	1	1	5	1	1	1	0	0	1	1	1	1
2018	0	3	0	2	1	6	1	1	2	0	0	0	0	1	1	1	1	0
2018	0	4	1	1	1	5	2	1	5	0	0	0	0	1	0	1	0	0
2018	1	2	0	3	1	3	1	0	3	1	1	1	1	1	1	1	1	1
2018	0	2	1	3	1	6	3	1	3	0	0	0	0	0	0	1	0	1
2018	1	3	0	2	1	6	1	1	2	1	0	0	1	0	1	1	1	0
2018	0	3	1	2	1	6	3	0	2	1	1	1	1	0	0	1	0	1
2018	0	2	1	3	1	5	3	1	1	1	0	0	0	0	1	1	1	1
2018	0	9	1	3	1	5	1	1	6	1	1	0	0	0	1	1	1	0
2018	1	10	1	1	1	3	2	1	5	0	1	0	0	0	1	1	0	0
2018	0	6	0	1	0	7	2	0	2	0	0	1	0	1	1	1	0	1
2018	1	3	1	2	1	2	3	0	2	1	0	0	1	1	1	1	1	1
2018	0	6	0	1	1	5	1	0	1	1	1	1	1	1	1	1	1	0
2018	0	10	0	1	1	5	1	1	5	1	1	1	1	1	0	1	0	0
2018	0	6	1	3	1	4	2	1	1	1	0	0	1	1	1	1	1	1
2018	1	6	0	1	1	5	3	1	1	1	0	0	1	0	1	1	1	1
2018	1	2	1	1	1	5	2	1	2	0	0	0	0	1	1	1	0	1
2018	0	11	0	1	1	7	2	1	2	1	0	0	1	0	1	1	1	1
2018	0	9	0	3	0	4	1	1	2	1	0	0	0	0	1	1	0	0
2018	0	8	1	2	1	7	2	0	1	1	0	1	0	1	1	1	1	0
2018	0	4	1	2	1	5	1	1	3	1	0	0	0	0	0	0	0	0
2018	0	1	1	3	1	5	1	0	2	0	0	1	0	0	0	0	0	1
2018	0	6	0	1	1	6	2	0	4	0	0	0	0	0	0	1	0	0
2018	0	8	1	2	1	4	2	0	3	1	1	0	0	0	1	1	1	1
2018	1	6	0	2	1	4	3	0	1	0	0	0	0	1	1	1	1	1
2018	0	4	1	3	1	4	3	0	4	0	0	0	0	0	0	1	0	0
2018	1	4	1	3	0	7	2	1	1	1	1	1	0	1	1	1	1	1
2018	1	1	1	3	1	7	1	0	2	0	1	1	0	1	0	1	0	0
2018	0	5	1	4	1	5	3	0	2	1	0	1	0	1	1	1	0	0
2018	0	8	0	2	1	5	1	1	3	1	1	1	1	1	1	1	1	1
2018	1	2	1	1	1	5	2	1	1	1	0	1	0	0	1	1	1	0
2018	0	3	1	1	0	3	2	1	5	0	1	0	0	1	1	1	0	0
2018	0	1	1	2	1	4	3	0	4	1	1	1	0	0	1	0	1	1
2018	0	3	0	1	0	4	1	1	4	0	0	1	0	0	0	1	0	1
2018	1	9	0	3	1	3	2	1	1	1	1	1	0	0	1	0	1	1
2018	0	9	0	2	1	7	2	0	4	0	0	1	0	0	1	1	1	0
2018	0	2	1	1	1	3	1	0	2	0	0	1	0	1	1	1	0	0
2018	0	2	1	3	0	5	1	1	2	1	1	0	1	0	0	1	0	0
2018	0	9	1	2	0	6	1	0	4	0	0	1	0	0	0	1	0	0
2018	1	2	1	2	0	8	3	1	4	0	0	1	0	0	1	1	1	1
2018	1	3	1	2	0	6	1	1	4	1	0	0	0	0	0	0	0	0
2018	0	2	1	1	1	7	1	0	4	0	0	0	0	1	1	1	0	0
2018	0	5	1	3	1	6	2	0	4	0	0	1	0	1	0	1	0	0
2018	0	3	0	1	1	5	1	1	5	1	1	0	0	0	0	1	0	0
2018	0	2	0	2	1	2	1	1	4	1	1	1	1	0	1	1	1	1
2018	0	2	1	1	1	6	3	1	1	1	1	0	1	1	1	1	0	0
2018	0	2	1	3	0	6	2	0	5	1	0	1	0	0	1	1	0	0
2018	0	2	0	1	1	3	1	1	1	1	0	0	0	0	0	1	1	1
2018	0	2	0	1	1	5	3	1	5	1	1	0	0	1	1	1	0	1
2018	0	2	0	2	0	5	1	1	3	1	0	1	0	0	0	0	0	0
2018	0	2	1	1	1	7	3	0	2	0	1	1	0	1	1	1	0	0
2018	0	2	0	2	1	3	3	1	2	1	1	0	1	1	1	1	1	0
2018	0	8	1	1	0	5	2	1	2	0	1	0	0	0	1	1	1	0
2018	0	2	1	2	1	5	3	0	5	1	0	1	0	1	1	1	0	0
2018	1	2	1	1	1	7	2	1	3	1	0	0	0	0	1	1	0	1
2018	1	2	1	1	1	8	2	0	2	1	0	1	0	1	1	1	1	0
2018	0	2	1	2	1	4	3	0	1	1	1	1	0	1	1	1	1	0
2018	0	4	1	3	1	5	2	1	2	1	0	1	0	0	0	1	0	0
2018	0	4	1	3	1	2	3	1	5	1	0	0	0	0	1	1	1	0
2018	0	2	1	2	0	4	1	1	4	0	0	1	0	0	0	1	0	0
2018	1	2	1	1	1	5	1	1	2	0	1	0	1	1	1	1	0	0
2018	0	9	1	1	1	6	2	0	4	0	0	0	0	1	1	1	0	0
2018	1	2	1	2	1	3	3	1	2	1	1	0	1	1	1	1	0	0
2018	1	2	1	1	1	6	3	1	1	0	0	0	0	1	1	1	1	1
2018	0	2	1	1	1	4	2	0	4	0	0	1	0	1	0	1	0	0
2018	0	2	0	2	1	6	3	0	2	1	0	1	0	0	0	1	0	1
2018	1	2	1	1	0	4	3	1	1	1	1	0	0	1	0	1	0	1
2018	0	2	1	3	1	3	3	1	5	1	1	1	1	0	0	1	0	0
2018	0	2	0	1	1	6	1	1	1	1	1	0	1	1	1	1	1	1
2018	0	3	0	1	1	4	2	1	4	1	0	1	0	1	0	1	0	0
2018	0	2	0	2	1	7	2	1	4	1	1	1	0	1	1	1	1	0
2018	0	2	0	2	0	7	2	0	4	1	1	1	0	0	0	1	0	0
2018	0	2	1	3	1	7	2	0	4	1	1	1	0	0	0	0	0	0
2018	0	2	0	1	0	8	1	0	4	1	0	1	1	0	1	1	1	0
2018	0	2	1	1	1	6	2	0	4	0	0	1	1	1	1	1	0	0
2018	0	2	1	3	0	6	1	0	4	0	0	0	0	0	0	1	0	0
2018	0	9	0	1	1	6	1	0	4	1	0	1	0	0	1	1	0	0
2018	0	2	1	2	0	6	1	0	4	0	0	1	0	0	0	1	0	0
2018	0	2	0	1	1	8	2	0	4	1	1	1	0	0	1	1	0	1
2018	0	3	1	3	0	6	1	0	4	0	0	0	0	0	0	0	0	0
2018	0	2	0	1	0	6	1	0	4	1	1	1	1	0	1	1	0	0
2018	0	2	1	4	1	9	1	0	4	0	0	0	0	0	0	1	0	0
2018	0	3	0	1	1	6	2	1	4	0	1	0	0	0	0	1	0	0
2018	0	9	1	3	1	6	3	0	4	0	0	0	0	0	0	1	1	0
2018	0	2	0	1	1	7	3	0	4	0	0	1	1	1	1	1	1	0
2018	0	2	1	2	1	4	1	0	4	0	1	1	0	1	1	1	0	1
2018	0	1	1	2	1	7	2	0	4	0	0	1	0	0	0	1	0	1
2018	0	2	1	2	1	6	2	1	1	1	0	0	0	0	0	1	0	1
2018	0	2	1	2	0	6	1	0	4	1	0	0	0	0	0	1	0	0
2018	1	4	0	1	1	6	2	0	4	0	0	1	0	1	1	1	1	1
2018	0	2	1	3	0	7	3	0	2	0	0	0	0	0	1	1	0	0
2018	0	2	1	2	1	5	2	0	2	0	1	1	0	1	0	1	0	0
2018	0	10	1	2	1	6	3	0	2	0	0	0	0	0	0	1	0	0
2018	0	2	1	2	1	4	3	0	4	0	0	1	0	0	0	1	0	0
2018	1	10	1	2	1	4	3	0	2	1	1	1	0	1	1	1	1	1
2018	0	2	0	3	0	6	1	0	2	0	0	0	0	0	0	0	0	0
2018	0	2	1	1	1	8	2	0	4	0	0	1	1	1	1	1	0	0
2018	0	2	0	1	0	7	2	0	4	0	1	0	0	0	1	0	1	0
2018	0	9	0	1	1	7	3	1	4	1	1	1	1	0	1	1	0	0
2018	0	1	0	2	0	6	2	0	4	1	0	1	0	0	1	1	1	0
2018	0	2	0	1	1	4	3	1	4	0	0	1	0	0	1	1	0	0
2018	0	3	1	1	1	7	2	1	4	0	0	0	0	1	1	1	1	1
2018	0	6	1	1	1	6	2	0	4	1	0	1	0	1	1	1	1	0
2018	0	1	0	1	1	7	2	0	5	1	1	1	0	0	1	1	0	0
2018	0	2	1	4	1	4	2	0	2	0	0	0	0	1	1	1	0	0
2018	0	2	0	1	1	7	2	0	4	1	0	0	0	0	1	1	1	0
2018	0	2	1	2	1	7	2	1	4	0	0	0	0	0	1	1	1	0
2018	1	2	1	3	0	4	3	1	3	1	1	1	0	1	1	1	1	0
2018	0	2	1	2	1	7	2	0	2	1	1	1	1	1	1	1	1	0
2018	0	3	0	2	1	7	1	1	2	0	1	0	0	0	1	1	0	0
2018	1	7	1	2	0	7	2	1	4	1	1	0	0	1	1	1	0	1
2018	0	2	1	2	1	7	1	0	2	1	0	0	0	0	0	1	0	0
2018	0	7	1	2	0	7	2	1	4	0	0	0	0	1	0	1	0	0
2018	0	2	1	2	0	7	2	0	2	0	0	0	0	1	1	1	0	0
2018	0	2	1	2	1	3	1	1	2	0	1	0	0	1	1	1	1	0
2018	0	2	0	3	1	3	1	0	2	1	1	0	0	1	1	1	0	0
2018	0	2	1	3	0	4	1	1	4	0	0	1	0	0	0	1	0	0
2018	0	2	0	2	0	6	2	0	4	0	0	1	0	1	1	1	0	0
2018	1	2	1	2	1	7	1	1	2	1	1	0	0	1	1	1	0	0
2018	1	3	0	2	1	7	2	0	4	1	1	1	1	1	1	1	1	0
2018	1	6	0	1	1	6	2	1	4	0	0	1	0	1	1	1	0	0
2018	0	2	1	2	1	5	1	0	2	0	0	0	0	0	1	1	0	0
2018	0	2	0	2	0	5	1	1	2	0	1	0	0	0	0	1	0	0
2018	0	2	1	1	0	6	1	1	2	0	0	1	0	0	1	1	0	0
2018	1	2	1	2	0	7	2	0	1	0	0	1	0	1	1	1	0	1
2018	0	2	1	2	1	3	2	0	2	0	1	0	0	0	1	1	0	0
2018	0	2	1	3	0	4	1	0	4	1	0	1	0	1	0	1	0	0
2018	0	2	1	2	0	6	1	0	4	1	0	0	0	0	0	0	0	1
2018	1	2	1	2	1	4	2	0	2	1	1	0	0	0	1	1	0	1
2018	0	2	1	3	1	4	1	0	4	1	0	0	0	0	0	0	0	0
2018	0	5	0	1	1	4	2	0	1	1	0	0	0	1	1	1	0	0
2018	1	2	1	3	0	5	3	1	5	1	0	0	1	0	1	1	1	1
2018	1	5	1	1	1	4	3	0	6	1	1	0	1	0	1	1	0	1
2018	1	2	0	2	1	2	1	0	3	1	1	1	1	1	1	1	1	1
2018	1	2	0	1	1	6	1	0	2	1	1	1	1	1	1	1	1	0
2018	0	2	0	1	1	4	3	0	4	1	1	0	1	1	1	1	0	1
2018	1	2	1	2	1	5	2	1	2	1	0	0	0	0	1	1	1	1
2018	0	9	0	2	0	4	1	0	2	1	1	1	0	0	0	1	0	1
2018	1	3	0	1	0	5	1	1	1	1	1	0	1	1	1	1	1	1
2018	0	3	0	1	0	9	3	1	2	1	0	0	1	1	0	1	0	0
2018	0	10	1	3	0	4	1	0	4	0	0	1	0	0	0	1	1	1
2018	1	2	1	3	1	4	1	1	2	1	0	0	1	1	1	1	1	1
2018	1	1	1	3	1	4	3	1	3	1	0	0	1	0	1	1	1	1
2018	1	6	1	1	1	4	2	1	2	1	1	0	1	0	1	1	1	1
2018	0	3	1	1	1	5	1	1	5	1	1	1	0	0	0	1	0	0
2018	0	2	1	3	0	3	1	1	2	0	0	0	0	0	0	0	0	0
2018	1	1	0	3	1	3	2	0	2	1	0	0	0	0	1	1	1	1
2018	1	2	0	2	0	5	3	1	5	1	1	0	1	1	1	1	1	1
2018	1	2	1	3	0	6	1	0	2	0	1	0	0	0	0	1	0	1
2018	0	1	0	1	1	7	1	1	2	1	0	0	1	1	1	1	0	1
2018	0	3	0	2	1	4	1	1	5	1	1	0	0	0	1	0	1	1
2018	0	5	1	3	1	3	2	1	2	1	0	0	0	1	0	1	0	0
2018	1	2	1	2	1	6	2	1	2	1	1	1	1	0	1	1	0	1
2018	1	4	1	1	0	6	3	0	1	1	0	0	1	0	1	1	1	1
2018	0	9	1	3	0	5	1	1	2	1	0	0	0	0	1	1	0	0
2018	0	3	1	1	1	6	3	0	5	0	0	1	1	0	1	1	0	1
2018	1	7	0	2	1	7	1	1	1	1	0	1	0	0	1	1	1	1
2018	1	3	1	1	1	4	3	1	1	1	0	0	1	0	1	1	1	1
2018	1	6	0	1	0	5	2	1	1	1	1	0	1	0	1	1	1	1
2018	1	6	0	1	1	3	1	0	5	1	0	0	1	1	1	1	1	1
2018	1	3	1	3	0	6	3	1	1	1	0	0	0	1	1	0	1	1
2018	1	3	1	1	1	5	1	1	4	1	1	0	1	0	1	1	1	1
2018	1	3	0	1	1	4	3	0	6	1	1	1	1	1	0	1	0	1
2018	1	2	0	2	1	4	3	0	1	1	0	1	0	0	1	1	1	0
2018	1	8	1	2	1	5	3	1	1	1	1	0	1	1	1	1	1	1
2018	1	10	1	3	0	6	1	0	4	0	0	0	0	0	0	1	0	1
2018	1	11	1	4	1	5	2	0	2	1	1	1	1	1	1	1	1	1
2018	0	2	1	1	0	6	2	0	1	0	1	0	0	0	1	0	0	0
2018	1	2	1	2	1	4	2	1	1	1	0	0	1	1	1	1	1	1
2018	0	9	0	1	1	3	2	1	2	1	1	1	1	1	0	1	0	1
2018	1	6	0	2	0	5	2	1	5	1	0	0	1	1	1	1	1	1
2018	1	8	1	1	1	4	3	0	5	1	0	1	0	1	1	1	1	1
2018	1	2	1	1	1	5	3	0	5	1	0	0	1	1	1	1	1	1
2018	1	2	1	2	0	5	2	0	1	1	1	1	0	1	1	1	1	0
2018	1	2	0	3	1	3	3	0	2	0	1	0	1	0	1	1	1	1
2018	1	2	1	2	1	5	1	0	2	1	1	0	1	0	0	1	0	1
2018	1	9	0	1	1	3	2	1	5	1	0	0	1	0	1	1	1	0
2018	0	9	1	2	1	5	3	1	5	1	1	0	1	1	1	1	1	1
2018	1	2	1	3	1	4	1	1	2	1	1	0	0	0	1	0	1	1
2018	1	7	1	2	0	5	3	1	1	1	0	0	0	0	1	1	1	1
2018	0	2	0	1	1	6	2	1	6	1	0	0	0	1	1	1	1	0
2018	1	9	0	1	1	5	2	1	2	1	0	0	1	1	1	1	1	1
2018	1	2	1	3	1	3	1	0	2	1	1	0	0	0	1	1	1	1
2018	1	10	1	1	1	3	2	1	5	1	1	0	0	0	1	1	1	1
2018	0	10	0	2	1	4	3	0	2	0	0	0	0	1	1	0	0	0
2018	0	2	1	1	1	4	2	0	3	0	0	1	0	1	0	1	0	0
2018	1	2	1	2	1	5	1	1	2	0	0	0	0	0	1	1	0	1
2018	0	9	0	1	0	6	2	0	4	0	0	0	0	0	0	1	0	0
2018	1	9	1	2	1	5	3	0	2	1	1	0	0	0	1	1	1	1
2018	1	9	1	3	1	4	3	1	5	1	0	0	1	1	1	1	1	1
2018	0	2	1	1	1	7	1	1	2	1	0	0	0	0	0	1	0	1
2018	1	9	0	1	1	6	3	1	2	1	0	1	1	0	1	1	1	1
2018	0	2	1	3	1	4	3	0	2	0	0	1	0	0	1	0	0	0
2018	0	2	0	1	1	6	2	0	2	1	0	0	1	1	1	1	0	1
2018	0	2	1	3	0	4	3	0	2	1	0	0	0	0	1	1	1	1
2018	1	2	0	1	1	5	2	1	5	1	1	0	1	1	1	1	1	1
2018	0	8	1	1	1	5	1	1	2	1	0	1	0	0	1	1	1	1
2018	1	2	1	1	1	5	3	0	2	1	1	0	1	1	1	1	1	1
2018	0	2	1	4	0	5	1	1	2	1	1	0	0	1	1	1	1	1
2018	0	2	1	3	0	5	2	0	2	0	0	0	0	0	0	1	0	0
2018	1	10	0	4	0	5	1	1	3	1	0	0	1	0	1	1	1	1
2018	1	3	1	2	0	4	2	0	2	1	1	1	1	1	1	0	1	1
2018	1	2	0	2	1	5	2	1	5	1	1	0	1	1	1	1	1	1
2018	0	11	0	3	0	6	1	1	3	0	1	0	0	1	1	1	0	1
2018	1	2	1	2	1	3	1	1	2	1	1	0	1	1	1	1	1	1
2018	1	8	1	2	1	3	2	1	5	1	1	1	1	0	1	1	1	1
2018	1	8	0	3	0	4	1	1	1	1	1	0	1	1	1	1	1	1
2018	1	7	0	3	0	6	1	0	3	1	1	1	0	1	1	1	1	0
2018	0	6	1	3	0	2	1	0	2	1	0	0	0	0	0	0	0	1
2018	1	6	1	1	1	5	2	0	6	1	0	0	1	0	1	1	1	1
2018	1	2	0	1	1	3	2	1	5	1	1	0	1	1	1	1	1	1
2018	1	8	1	1	1	5	1	1	3	1	1	1	1	0	1	1	1	1
2018	1	7	1	1	1	5	3	1	5	1	0	0	1	1	1	1	1	1
2018	1	2	1	2	1	6	3	0	3	1	1	0	1	1	1	1	1	1
2018	1	1	1	3	0	5	1	1	2	1	1	0	1	0	1	1	1	1
2018	1	2	0	2	1	2	2	0	3	1	0	0	1	1	1	1	1	1
2018	1	1	0	3	0	5	3	1	5	1	0	0	0	1	1	1	0	1
2018	0	4	1	2	1	5	3	0	5	1	0	0	0	0	1	1	1	0
2018	1	2	1	2	1	3	2	1	2	1	1	1	1	0	1	0	1	1
2018	1	2	1	1	1	5	2	1	2	1	0	0	1	1	1	1	1	1
2018	1	2	0	2	1	6	2	1	2	1	0	0	1	0	1	1	1	1
2018	1	4	1	3	1	4	1	1	5	1	1	1	0	0	1	1	1	1
2018	0	6	1	1	1	5	1	0	3	1	1	1	1	0	1	1	1	1
2018	0	7	1	4	0	4	1	1	1	1	0	0	0	1	1	0	1	1
2018	1	7	0	1	1	3	1	1	6	1	1	0	0	1	1	1	0	1
2018	1	5	1	4	0	5	1	0	2	1	0	0	0	1	0	1	0	1
2018	0	2	1	3	0	3	3	1	4	1	0	1	0	1	1	1	1	1
2018	1	2	0	2	1	6	1	0	3	1	1	1	0	1	1	1	1	1
2018	0	2	1	3	0	3	1	1	4	1	0	0	0	0	0	0	0	0
2018	0	2	1	4	1	5	1	0	4	1	0	0	0	1	1	1	1	1
2018	1	2	1	3	0	6	2	0	1	1	0	1	1	1	1	1	1	1
2018	0	2	0	2	1	6	1	1	2	1	1	1	1	0	1	1	1	0
2018	0	2	1	2	1	8	2	0	2	1	1	1	0	1	1	1	1	1
2018	0	10	1	3	0	4	1	0	4	0	0	0	0	0	0	1	0	0
2018	0	2	1	1	1	7	2	0	4	0	0	1	0	0	1	1	0	1
2018	1	2	1	2	1	7	2	0	1	0	0	0	0	1	1	1	1	1
2018	1	2	1	1	1	8	2	0	1	1	0	1	1	1	1	1	1	1
2018	1	2	1	1	1	3	1	0	2	1	0	0	0	1	1	1	1	1
2018	1	2	1	1	1	7	1	1	2	1	1	1	1	1	1	1	1	1
2018	1	2	1	1	1	5	2	1	2	1	0	1	1	1	1	1	1	1
2018	1	10	1	1	1	5	2	0	2	1	1	1	1	0	1	1	1	1
2018	0	2	1	2	1	7	2	0	3	1	1	1	0	1	1	1	0	0
2018	0	9	1	2	1	3	3	0	2	1	1	0	0	1	1	1	0	1
2018	0	2	1	3	0	4	1	1	2	1	0	0	1	1	0	1	0	1
2018	0	2	0	1	1	6	2	1	2	1	0	0	0	1	1	1	1	1
2018	0	9	1	3	0	2	1	1	2	0	0	0	0	0	0	1	0	1
2018	0	2	1	2	0	4	1	0	4	0	0	1	0	0	1	1	1	0
2018	0	2	1	3	0	5	2	1	2	0	0	0	0	0	0	1	0	1
2018	1	10	0	2	1	7	1	1	1	1	1	0	0	1	0	1	1	1
2018	1	9	0	1	1	8	1	1	4	1	0	0	0	1	1	0	0	1
2018	0	2	1	2	0	4	2	0	2	0	0	0	0	1	1	1	1	1
2018	0	8	1	2	1	5	1	1	2	0	0	0	0	0	1	1	0	1
2018	1	9	0	1	1	8	2	1	1	1	1	1	1	1	0	1	0	1
2018	1	3	1	1	1	6	3	0	1	1	1	1	1	1	0	1	0	1
2018	0	3	1	2	1	5	3	0	2	0	1	0	1	1	0	1	1	1
2018	1	2	1	2	1	5	2	0	2	1	0	0	0	1	0	1	0	0
2018	0	2	1	3	1	4	3	0	4	1	1	0	0	1	1	1	0	0
2018	1	2	1	1	1	3	1	1	2	0	1	1	1	1	1	1	1	1
2018	0	2	1	3	0	6	1	0	4	0	0	0	0	0	0	1	0	0
2018	0	2	1	1	1	6	2	1	5	1	1	0	0	1	1	1	0	1
2018	1	2	0	1	1	5	2	1	2	1	0	0	1	1	1	1	1	1
2018	0	2	1	1	0	6	1	0	4	0	0	1	0	0	1	1	0	0
2018	0	2	0	1	1	6	2	1	2	1	0	0	1	1	0	1	0	1
2018	0	9	1	4	0	5	2	1	2	1	1	0	0	1	1	1	0	1
2018	0	6	0	2	1	5	1	1	2	0	1	1	1	0	1	1	1	1
2018	0	2	1	1	1	5	1	0	2	0	0	0	0	0	0	1	0	0
2018	0	2	1	3	0	5	1	0	2	0	1	0	0	1	0	1	0	0
2018	0	2	0	1	1	7	2	0	4	0	1	0	0	1	1	1	1	0
2018	0	2	0	1	1	7	2	1	1	0	0	0	1	1	1	1	1	1
2018	1	2	1	2	1	4	3	0	4	0	0	1	0	0	1	1	1	1
2018	0	3	0	4	0	4	1	0	1	0	0	0	0	0	1	1	1	0
2018	0	2	0	1	1	7	2	0	2	0	0	0	0	1	1	1	0	0
2018	1	6	0	3	1	5	1	1	2	1	1	0	1	1	0	1	0	0
2018	0	9	1	2	1	4	2	1	1	0	1	0	0	0	0	1	0	0
2018	0	10	1	3	1	6	3	0	4	0	0	1	0	0	0	1	0	0
2018	0	2	1	1	1	4	2	0	1	0	0	0	0	0	1	1	1	0
2018	0	3	1	2	1	4	2	0	4	0	1	1	0	0	1	1	0	0
2018	0	2	0	2	0	7	1	0	2	0	0	1	0	0	1	1	1	0
2018	1	2	1	1	1	6	2	1	4	0	0	0	0	1	1	1	1	1
2018	0	3	1	3	1	8	3	0	1	0	0	1	0	0	0	1	0	0
2018	0	4	0	1	1	6	1	0	4	0	1	1	0	1	0	1	0	0
2018	0	6	0	2	1	5	2	0	4	1	1	0	0	1	1	1	1	1
2018	0	2	1	1	1	5	3	1	1	0	0	0	0	1	0	1	0	0
2018	1	2	0	2	1	5	1	1	4	1	0	1	1	1	1	1	1	1
2018	1	2	1	3	0	4	3	0	2	0	0	0	0	1	1	0	0	1
2018	0	2	1	1	1	7	2	1	4	0	0	1	1	1	1	1	0	0
2018	0	2	0	1	1	7	2	0	2	1	1	1	1	1	0	1	0	1
2018	0	9	1	1	1	6	2	1	1	0	1	0	1	1	1	1	1	1
2018	1	4	0	1	1	4	2	0	4	0	1	1	1	1	1	1	1	1
2018	0	2	1	2	0	4	1	0	4	0	0	0	0	0	0	1	0	0
2018	0	3	1	2	1	6	2	1	4	1	0	0	0	1	1	1	0	0
2018	1	2	1	2	1	7	1	0	1	0	0	1	1	1	0	1	0	1
2018	0	2	1	4	0	3	2	1	2	1	0	0	0	1	0	1	1	0
2018	0	2	1	1	0	6	1	1	2	0	0	0	0	1	0	1	0	1
2018	0	2	1	1	1	5	3	1	5	1	1	0	1	1	1	1	1	1
2018	0	3	0	1	1	4	1	1	2	1	0	1	0	1	0	1	0	1
2018	0	2	1	2	1	6	3	1	2	1	1	0	0	1	0	1	0	1
2018	0	2	1	2	1	4	3	1	1	1	0	0	1	1	1	1	1	1
2018	0	3	1	2	0	3	1	1	2	1	0	0	1	0	0	1	0	1
2018	1	9	1	2	1	7	2	1	2	1	0	1	0	1	1	1	1	1
2018	1	9	1	1	0	6	2	1	2	1	1	0	0	0	1	1	0	1
2018	0	3	0	1	1	6	2	1	1	1	0	0	0	1	1	1	0	0
2018	1	2	0	2	1	3	2	1	2	1	1	1	1	0	1	1	1	1
2018	0	3	0	2	0	7	2	1	4	0	0	0	0	1	1	0	0	0
2018	1	2	0	2	1	6	3	1	2	1	1	0	1	1	1	1	0	0
2018	1	10	0	1	1	4	3	1	2	1	0	1	1	1	1	1	1	1
2018	1	2	0	1	1	6	2	1	1	1	1	1	1	1	1	1	1	1
2018	0	2	1	3	0	6	1	0	4	1	0	1	0	0	0	0	0	0
2018	0	2	1	2	1	9	2	0	3	1	0	0	0	1	1	1	0	0
2018	0	11	0	1	1	5	2	1	2	1	1	0	1	1	0	1	0	1
2018	1	2	1	1	0	7	2	1	1	0	0	0	0	1	1	1	1	1
2018	0	10	1	3	1	4	1	1	2	1	1	1	0	0	0	1	0	1
2018	0	9	0	2	1	5	2	1	2	1	1	0	1	0	1	1	1	1
2018	0	2	1	2	1	4	2	0	2	0	0	1	0	1	1	1	1	0
2018	0	9	1	1	1	6	1	0	2	1	1	1	1	1	1	1	0	1
2018	1	3	1	2	1	5	2	1	1	1	1	1	1	1	1	1	1	1
2018	0	1	0	1	1	8	2	1	4	0	0	1	0	0	1	1	0	1
2018	1	3	1	2	1	2	2	1	1	1	1	1	1	1	0	1	1	0
2018	1	1	1	1	1	5	3	0	3	0	0	1	0	1	0	1	0	0
2018	0	2	0	2	1	5	2	1	1	1	1	0	1	1	1	1	1	0
2018	0	2	1	2	1	7	2	1	4	0	0	0	0	0	1	1	0	0
2018	0	2	0	1	1	5	1	1	1	1	1	1	1	1	1	1	1	1
2018	1	2	0	2	1	5	3	1	5	1	1	1	0	1	1	1	1	1
2018	0	2	1	1	1	5	3	1	5	1	1	0	1	1	1	1	1	1
2018	1	2	1	1	1	3	3	1	2	1	0	0	1	1	1	1	1	1
2018	0	4	0	1	1	6	2	1	4	1	0	1	1	1	1	1	1	1
2018	1	9	0	3	0	5	1	1	2	1	1	0	0	1	1	1	0	1
2018	1	3	0	2	0	6	1	1	2	1	0	1	1	0	1	0	1	1
2018	0	2	0	1	1	6	3	1	4	0	1	1	0	1	0	1	0	0
2018	0	2	0	1	1	3	2	0	5	1	1	0	1	1	0	1	1	1
2018	0	2	1	3	0	4	1	1	2	0	0	0	0	0	0	0	0	0
2018	0	8	1	2	1	7	1	1	1	1	1	0	1	1	0	1	0	1
2018	0	4	1	2	0	5	2	0	1	0	0	1	0	0	0	1	0	1
2018	0	5	1	3	1	6	1	1	2	1	1	0	0	0	0	1	0	1
2018	1	8	0	2	1	7	1	1	2	1	0	1	1	0	1	1	1	1
2018	0	10	1	1	0	7	2	0	4	0	1	1	1	1	1	1	1	0
2018	0	2	0	4	0	5	3	0	1	1	0	0	0	1	1	1	1	0
2018	0	2	1	3	0	4	1	0	4	0	0	1	1	0	1	0	1	0
2018	1	1	0	1	1	6	3	1	4	1	0	0	1	0	1	1	1	1
2018	0	1	0	1	1	8	3	1	4	1	0	1	1	1	1	1	1	0
2018	0	4	0	2	1	5	1	1	2	1	0	0	1	1	1	1	0	1
2018	1	10	0	2	1	8	1	1	2	1	1	1	1	1	1	1	1	1
2018	0	4	0	1	1	5	2	1	5	1	0	0	1	1	1	1	1	1
2018	1	2	0	1	1	3	2	0	2	1	1	1	1	1	0	1	0	1
2018	0	6	0	1	1	5	1	1	2	1	1	0	1	1	1	1	1	1
2018	1	2	0	1	1	7	3	0	1	0	0	1	0	1	1	1	0	1
2018	0	6	0	1	1	4	1	1	2	1	0	1	1	1	0	1	0	1
2018	1	2	1	3	1	5	3	1	1	1	0	0	1	1	1	1	1	1
2018	0	2	1	2	0	4	1	0	4	0	0	0	0	0	0	0	0	0
2018	0	11	0	2	1	5	2	1	4	1	0	0	1	1	0	1	0	1
2018	1	10	1	3	0	4	3	1	2	1	0	0	1	0	1	1	0	1
2018	0	2	1	2	1	5	3	1	2	1	0	0	1	1	0	1	0	0
2018	0	1	0	1	0	6	3	1	2	1	0	0	0	1	1	1	0	1
2018	0	9	0	1	0	6	3	1	2	0	1	0	1	0	1	1	1	1
2018	0	11	1	2	1	5	1	1	2	0	0	0	0	0	0	0	0	0
2018	1	11	1	1	1	5	1	1	2	1	1	0	1	1	0	1	0	1
2018	1	8	1	2	1	6	1	1	1	1	1	1	0	1	0	1	0	1
2018	1	2	1	3	1	4	3	1	1	1	0	0	0	0	1	1	0	1
2018	0	2	1	3	1	4	1	0	4	0	0	0	0	0	0	0	0	1
2018	0	2	1	1	1	5	2	1	5	0	0	0	1	1	1	1	1	1
2018	0	2	1	3	1	4	3	1	5	0	0	0	1	1	1	1	1	1
2018	0	2	1	3	1	5	1	1	2	1	1	0	1	0	1	1	1	1
2018	1	3	1	2	1	6	2	0	2	0	0	1	0	0	1	1	1	1
2018	1	2	0	2	1	3	2	0	2	0	1	1	1	1	1	1	0	0
2018	0	3	0	1	1	3	1	1	2	1	0	0	0	0	0	1	0	0
2018	1	2	0	3	1	5	3	1	5	1	1	0	1	1	1	1	1	1
2018	0	9	1	1	1	6	2	1	1	0	1	0	1	1	0	1	0	0
2018	0	2	1	2	0	5	2	1	2	1	1	1	0	0	0	1	0	1
2018	0	2	1	3	0	5	1	1	2	1	0	0	0	0	0	0	0	1
2018	0	1	1	1	1	6	3	1	4	1	0	1	0	0	1	1	1	0
2018	0	9	1	2	1	3	2	0	4	0	0	0	0	0	0	0	0	0
2018	0	2	0	3	0	8	2	1	1	1	0	1	0	0	0	1	0	0
2018	0	4	1	1	0	4	1	1	2	1	1	0	0	1	1	1	1	1
2018	1	8	0	2	1	7	1	1	1	1	1	1	1	0	1	1	1	1
2018	0	2	1	1	0	4	1	0	4	0	1	1	0	1	0	1	0	0
2018	0	10	1	1	0	4	2	1	6	0	0	0	0	0	1	1	1	0
2018	1	5	1	2	1	5	2	1	1	0	0	1	0	1	1	1	1	0
2018	0	3	0	2	0	6	1	1	1	0	0	1	0	0	0	0	0	1
2018	1	3	1	1	1	7	2	1	4	1	0	1	1	1	1	1	1	1
2018	0	1	1	1	0	7	2	0	4	0	1	1	0	0	0	1	0	0
2018	0	3	1	4	0	5	1	1	2	1	1	0	0	1	0	1	0	1
2018	1	4	1	2	1	3	2	1	2	0	0	0	1	0	1	1	1	1
2018	0	6	1	1	1	7	1	0	1	1	1	1	1	1	1	1	1	1
2018	0	10	1	3	0	6	1	0	4	0	0	1	0	0	0	0	0	1
2018	0	3	1	2	0	5	3	0	1	0	0	0	1	1	0	1	1	1
2018	0	2	1	3	1	4	3	0	1	0	0	0	0	0	0	0	0	0
2018	0	3	1	2	1	6	1	1	1	1	0	1	1	0	1	1	0	1
2018	1	2	1	2	1	6	3	0	2	1	0	0	0	0	1	1	1	1
2018	0	5	1	2	1	7	2	1	4	1	0	0	0	1	1	1	0	0
2018	0	2	0	1	1	5	3	0	5	1	1	1	1	1	0	1	1	0
2018	1	1	0	1	1	5	3	1	2	1	1	0	1	1	1	1	1	1
2018	1	6	0	2	1	4	3	1	5	1	1	0	0	1	1	1	0	1
2018	0	2	1	3	0	5	1	0	2	0	0	0	0	0	0	0	0	1
2018	0	4	1	3	1	5	1	1	2	1	0	1	0	0	1	0	0	0
2018	0	6	1	1	1	6	2	1	2	1	1	0	1	1	1	1	1	1
2018	0	2	1	2	1	5	1	0	1	1	1	1	0	0	1	1	0	0
2018	1	2	0	1	1	6	3	0	4	1	1	1	1	0	1	1	1	1
2018	1	2	1	2	0	4	3	1	2	1	0	0	0	1	1	1	1	0
2018	0	9	1	3	0	3	1	1	2	0	0	0	0	0	0	1	0	0
2018	0	11	0	1	1	6	1	0	2	1	1	1	1	1	1	1	1	1
2018	0	9	0	2	0	6	2	0	2	1	1	0	1	1	1	1	0	0
2018	1	2	1	2	1	3	3	1	1	1	1	0	1	1	1	1	1	0
2018	1	8	0	2	1	4	1	1	2	0	0	0	1	1	1	1	1	1
2018	1	2	0	2	1	6	3	1	2	1	0	0	1	1	1	1	1	0
2018	0	2	1	3	0	5	1	1	1	1	0	0	0	0	0	0	0	1
2018	1	3	1	2	1	5	2	1	2	1	1	0	1	1	1	1	1	1
2018	0	2	1	2	1	5	1	0	2	0	0	1	0	0	1	0	1	0
2018	0	2	1	2	0	6	1	0	4	0	0	0	0	0	0	0	0	0
2018	0	2	0	2	1	4	2	0	2	1	0	0	0	0	1	1	0	1
2018	1	2	0	3	1	4	1	1	2	1	0	0	1	1	0	1	0	0
2018	0	10	0	2	1	6	2	0	4	0	0	1	0	0	1	1	1	1
2018	0	7	0	1	1	5	1	1	2	1	1	1	0	1	1	1	1	1
2018	0	2	1	4	1	4	1	0	2	0	0	1	0	1	0	0	0	0
2018	0	2	1	3	0	4	1	0	4	1	0	0	0	0	0	1	0	0
2018	0	2	1	3	0	2	3	1	4	1	1	1	0	1	1	1	1	0
2018	0	2	1	1	1	3	2	1	1	1	0	1	1	1	0	1	0	1
2018	0	2	1	3	1	6	3	0	4	1	0	0	0	1	0	1	0	0
2018	0	2	1	1	0	4	1	0	4	0	0	0	0	1	1	1	1	0
2018	0	3	1	3	1	8	2	1	4	0	1	1	0	0	1	1	0	0
2018	1	2	0	3	0	3	1	1	2	1	1	1	0	0	0	0	0	1
2018	0	2	0	2	1	4	2	0	2	1	1	1	0	1	1	1	1	0
2018	0	2	1	3	0	6	1	0	4	0	0	1	0	0	1	1	1	0
2018	0	2	0	1	0	8	2	0	4	0	1	0	0	0	0	1	0	0
2019	0	7	1	1	1	4	2	0	6	0	0	0	0	0	0	0	0	0
2019	0	4	0	1	1	2	1	0	1	0	1	1	0	1	1	0	1	0
2019	0	3	0	1	1	3	1	1	2	1	0	1	0	1	1	1	1	0
2019	0	2	1	3	1	2	1	0	2	0	0	0	0	1	0	0	0	0
2019	0	3	1	3	1	2	1	0	2	0	0	1	0	0	0	0	0	0
2019	0	3	0	1	1	3	1	1	1	1	0	1	0	1	0	1	0	1
2019	1	4	0	1	1	2	1	0	2	1	0	1	0	1	1	1	1	1
2019	1	3	0	2	1	4	2	1	6	1	1	1	1	1	1	1	1	1
2019	0	2	1	2	1	5	2	1	1	0	1	0	0	1	1	1	0	1
2019	0	2	0	1	0	4	2	0	1	1	1	0	1	1	1	1	1	1
2019	0	5	1	3	1	2	1	0	1	0	0	0	0	1	0	1	0	0
2019	1	4	0	1	1	2	2	1	5	1	1	0	1	0	1	1	1	1
2019	0	2	1	1	0	5	1	0	4	1	0	0	0	0	0	0	0	1
2019	0	2	0	1	1	4	2	0	1	1	1	1	1	1	1	1	0	1
2019	0	2	0	1	1	4	2	0	4	1	1	1	0	0	0	0	0	1
2019	0	3	0	1	1	4	2	1	2	0	1	1	0	0	1	0	0	1
2019	0	3	1	1	1	4	2	1	4	0	1	1	0	0	1	0	1	0
2019	0	3	1	3	0	4	1	0	3	0	0	0	0	1	0	0	0	1
2019	0	2	1	2	1	4	1	0	1	0	0	1	0	0	1	0	0	0
2019	0	2	1	3	1	6	1	0	2	0	0	0	0	0	0	0	0	0
2019	1	2	1	4	0	2	1	1	2	1	0	1	0	0	1	0	0	0
2019	0	2	1	2	0	3	1	0	4	1	1	0	0	0	0	0	1	1
2019	0	5	1	3	0	2	2	1	5	1	0	0	0	1	0	1	0	0
2019	0	2	0	1	1	2	1	0	6	0	0	1	0	0	1	1	0	0
2019	0	6	0	1	0	4	2	0	4	0	0	1	1	1	1	1	1	0
2019	0	2	1	3	0	2	3	1	4	1	1	0	1	1	1	1	0	1
2019	0	3	1	3	0	3	1	0	2	1	1	0	0	1	0	1	0	1
2019	0	5	1	3	1	2	3	0	5	1	0	0	0	1	1	1	0	0
2019	1	3	1	3	0	3	1	1	4	1	1	0	1	0	0	0	1	0
2019	0	6	1	2	1	2	2	1	2	1	0	0	0	1	1	1	0	1
2019	0	2	1	2	1	20	3	1	5	0	1	0	1	1	0	1	0	0
2019	0	6	1	2	1	2	3	1	5	0	0	0	0	1	1	1	0	1
2019	0	1	0	1	1	2	3	1	5	0	1	1	1	0	0	1	0	1
2019	0	4	1	2	1	1	1	0	5	1	1	0	0	1	1	1	0	0
2019	0	2	0	1	1	2	1	0	5	0	0	0	1	0	0	1	0	0
2019	0	2	0	1	1	4	2	1	4	0	1	1	0	1	0	0	0	1
2019	0	2	1	2	1	2	1	0	1	0	1	0	0	0	0	1	0	0
2019	0	4	1	2	0	4	2	1	1	0	0	0	0	0	0	0	0	1
2019	0	4	1	1	1	4	2	1	5	1	0	1	1	1	0	1	0	1
2019	0	8	0	1	1	2	2	1	1	1	1	0	0	0	1	0	0	0
2019	0	3	1	1	1	2	1	1	5	1	1	0	0	1	0	0	0	0
2019	1	3	0	1	1	1	2	1	5	1	0	0	0	0	1	1	0	0
2019	0	4	1	2	1	4	3	0	1	1	1	0	1	1	0	1	0	0
2019	0	8	0	2	1	2	1	1	2	0	1	0	0	1	1	1	1	1
2019	0	4	0	3	0	1	2	1	2	1	0	0	0	0	0	1	0	0
2019	0	1	1	1	0	1	2	1	2	1	1	1	0	0	1	1	0	0
2019	0	1	0	1	1	2	3	0	1	0	1	0	0	0	1	1	0	0
2019	0	8	1	3	1	2	2	1	2	1	1	1	0	0	1	0	1	0
2019	0	5	1	3	0	5	1	0	2	0	1	1	0	1	1	1	0	0
2019	0	2	0	1	1	2	3	1	5	0	0	0	0	1	0	1	0	0
2019	1	2	0	2	1	1	2	0	5	1	1	0	0	1	1	0	1	0
2019	0	1	0	1	1	4	1	0	1	0	0	0	0	0	1	1	0	0
2019	0	1	1	1	1	2	2	0	1	1	0	0	1	0	1	1	0	0
2019	1	1	1	1	1	2	3	0	2	1	1	0	0	0	1	1	1	1
2019	0	1	0	1	1	4	1	1	2	1	1	1	1	1	1	1	0	0
2019	0	1	0	1	1	2	2	0	5	0	1	0	1	0	1	1	0	0
2019	0	1	0	2	1	4	2	0	1	1	0	1	1	0	0	1	1	1
2019	0	1	0	2	1	2	2	1	2	1	1	1	1	1	1	1	1	1
2019	1	1	0	1	1	2	3	0	5	1	0	0	0	0	1	1	0	0
2019	0	1	0	1	1	4	2	0	1	0	0	1	1	0	1	1	1	0
2019	0	3	0	1	1	2	1	1	6	1	0	0	0	0	0	0	0	0
2019	0	5	1	4	0	2	1	0	2	0	0	0	0	1	0	1	0	0
2019	0	1	0	1	1	4	1	0	1	0	0	1	0	1	1	1	0	0
2019	0	1	0	2	1	2	3	0	5	1	1	1	0	0	1	1	1	0
2019	0	1	0	1	0	2	3	1	5	1	0	1	0	0	1	1	0	1
2019	0	1	0	1	1	4	1	0	2	1	0	1	1	1	1	1	1	0
2019	0	1	0	1	1	2	3	0	5	1	1	0	0	0	1	1	1	0
2019	0	1	0	1	1	2	3	1	5	1	1	1	1	1	1	1	1	1
2019	0	1	0	1	1	3	2	0	1	1	1	1	1	1	0	1	0	1
2019	0	2	1	3	0	2	1	1	2	0	0	0	0	0	0	0	0	0
2019	0	2	1	2	1	4	2	0	2	0	0	0	0	1	1	0	1	0
2019	0	2	1	2	1	4	2	0	3	1	0	0	1	1	1	0	1	0
2019	0	1	0	1	1	3	1	0	1	1	0	1	0	0	0	0	0	0
2019	0	1	0	2	0	2	1	0	2	0	1	1	0	1	0	1	0	0
2019	0	1	1	1	1	2	1	1	1	0	0	0	0	0	0	0	0	0
2019	0	1	0	1	1	1	2	0	5	0	1	0	0	0	0	1	0	1
2019	0	6	1	1	1	5	2	0	2	0	0	1	0	1	1	1	1	0
2019	1	1	0	1	0	2	2	1	5	1	1	1	1	1	1	1	1	1
2019	0	2	0	1	1	2	2	0	1	1	0	1	1	1	1	1	0	0
2019	0	3	1	4	0	2	1	0	2	0	0	0	0	1	0	1	0	0
2019	1	3	0	1	1	4	2	0	2	1	1	1	1	1	1	1	1	1
2019	0	2	1	1	1	2	2	1	2	1	1	0	0	0	1	1	0	0
2019	0	5	1	4	0	2	1	0	2	0	0	1	0	1	0	1	0	1
2019	0	5	1	4	1	1	1	0	2	0	0	1	0	1	1	1	0	0
2019	0	5	1	4	0	2	1	0	2	0	0	0	0	0	0	0	0	0
2019	0	1	1	1	1	3	3	1	2	1	0	0	1	0	1	1	1	1
2019	0	5	1	3	1	2	1	0	2	0	0	1	0	1	0	1	0	0
2019	0	1	1	1	1	3	2	0	2	0	0	0	0	0	0	1	0	0
2019	0	8	1	4	0	1	1	0	1	0	0	0	0	1	0	0	0	0
2019	0	2	1	1	1	6	2	0	2	0	0	1	0	1	0	0	0	0
2019	0	1	1	2	0	3	2	0	2	0	1	1	0	1	0	0	0	0
2019	0	5	1	4	0	3	1	0	2	0	0	0	0	1	1	1	0	0
2019	0	5	1	4	0	2	1	0	2	1	1	1	0	1	0	0	0	0
2019	0	5	1	4	0	4	1	0	2	0	0	0	0	1	0	0	0	0
2019	0	5	1	2	1	3	1	1	2	1	0	1	1	0	0	0	0	1
2019	0	5	1	3	0	5	1	0	2	0	0	0	0	1	0	1	0	0
2019	0	9	1	3	1	2	1	0	2	0	1	1	0	1	1	0	0	1
2019	0	2	1	2	1	4	2	0	2	1	0	1	0	0	1	1	1	0
2019	0	2	0	1	1	1	1	0	2	1	0	0	0	0	0	0	0	0
2019	0	5	1	1	1	4	2	0	6	1	0	1	0	1	0	1	0	0
2019	0	8	1	3	1	2	2	1	1	1	1	1	0	1	0	1	0	1
2019	0	2	1	1	1	2	2	1	1	1	0	1	1	1	0	1	0	1
2019	0	5	1	4	1	1	2	1	5	1	0	0	0	1	0	1	0	0
2019	0	3	0	2	1	1	2	1	5	1	0	0	0	0	0	1	0	1
2019	0	2	0	1	1	4	2	1	6	1	0	0	0	1	1	0	0	1
2019	0	2	1	2	0	2	1	1	2	1	1	0	1	0	1	1	1	1
2019	0	2	1	3	1	1	2	0	2	1	0	0	0	0	1	1	1	1
2019	1	2	0	1	1	3	2	1	4	1	0	0	1	1	1	1	1	1
2019	0	2	1	2	0	3	1	0	6	0	1	1	0	1	1	0	1	0
2019	1	2	1	3	1	4	2	0	6	0	0	0	0	1	1	1	0	1
2019	0	2	1	3	1	1	3	1	2	1	1	0	0	0	0	0	0	1
2019	0	8	0	2	0	4	2	1	4	1	1	1	0	1	1	1	0	0
2019	0	8	1	2	1	2	1	0	2	1	1	1	0	0	0	1	0	0
2019	1	1	1	3	1	4	3	1	3	1	0	1	1	1	1	1	1	1
2019	0	1	0	2	1	2	3	0	1	1	1	1	1	1	1	1	1	0
2019	0	2	1	3	0	3	1	0	2	0	0	0	0	0	0	1	0	1
2019	0	8	1	1	1	3	2	0	2	0	0	0	0	0	0	1	0	0
2019	0	8	1	2	0	2	1	0	2	0	1	1	0	0	0	0	0	0
2019	0	8	1	1	1	2	2	1	2	1	1	0	0	0	0	1	0	1
2019	0	8	1	2	0	3	2	0	3	0	1	1	0	0	1	0	1	1
2019	0	3	1	2	1	2	1	1	2	1	1	1	0	0	1	1	0	1
2019	1	8	1	2	0	3	2	0	1	1	1	1	0	0	1	1	1	0
2019	0	2	1	3	0	3	1	0	4	1	0	0	0	0	1	1	0	1
2019	0	1	1	1	1	2	3	1	5	1	1	0	1	1	0	1	0	0
2019	0	3	1	2	0	5	2	0	4	0	0	0	0	0	1	1	0	1
2019	0	4	1	2	1	2	3	1	5	1	1	1	1	1	0	1	1	0
2019	0	1	0	1	1	2	3	0	2	1	0	0	0	0	1	1	0	0
2019	0	2	1	3	1	10	1	1	4	1	0	0	0	0	0	0	0	0
2019	0	5	1	3	1	3	3	1	1	0	0	0	0	1	0	1	0	1
2019	0	4	1	2	1	2	3	1	5	1	1	1	1	1	1	1	0	0
2019	0	2	0	2	1	6	2	1	4	1	1	1	0	1	0	1	0	0
2019	0	9	1	3	0	2	1	1	2	0	0	0	0	0	0	1	0	0
2019	1	2	1	1	1	5	3	0	3	1	0	1	1	1	1	1	1	1
2019	0	2	0	2	1	2	3	1	5	1	1	0	1	1	1	1	1	1
2019	1	1	1	3	0	1	3	0	2	1	0	0	0	0	1	0	1	0
2019	0	1	0	1	1	2	2	0	1	1	1	1	0	1	1	1	0	0
2019	0	5	1	2	1	5	3	0	3	0	0	1	0	1	0	0	0	0
2019	0	2	1	1	1	3	2	0	1	1	0	1	0	1	1	1	0	1
2019	0	5	1	3	1	7	3	0	2	1	0	0	0	1	0	0	0	0
2019	0	1	1	2	1	3	2	0	1	1	0	1	0	0	0	1	0	0
2019	0	5	1	3	1	3	3	0	3	0	0	0	0	1	0	1	0	0
2019	1	2	1	3	1	3	2	1	2	1	1	0	1	1	1	1	1	1
2019	0	1	1	3	0	2	2	0	5	1	1	0	0	0	0	1	0	0
2019	0	3	1	1	1	2	3	1	5	1	0	0	0	1	0	1	0	1
2019	0	2	1	2	1	4	2	1	6	1	0	1	0	1	1	0	1	0
2019	0	5	1	4	0	2	1	0	2	1	0	0	0	1	0	0	0	0
2019	0	1	0	2	0	2	1	0	1	0	1	0	0	0	0	1	0	0
2019	0	1	0	1	1	5	2	1	4	0	0	0	0	0	0	0	0	0
2019	0	5	1	3	1	2	2	1	2	1	1	0	0	1	0	0	0	0
2019	0	5	1	3	1	2	2	0	2	0	0	0	0	1	0	0	0	0
2019	0	5	1	3	1	4	1	0	2	1	0	0	0	1	0	0	0	0
2019	0	5	1	3	0	2	3	0	2	1	1	1	0	1	0	0	0	1
2019	0	5	1	2	0	2	1	0	2	0	0	1	0	1	0	1	0	0
2019	1	2	0	2	0	3	2	1	2	1	0	0	0	0	1	1	1	1
2019	0	6	0	1	1	3	3	1	3	1	0	0	1	1	1	1	1	0
2019	0	1	1	2	1	4	3	0	2	0	1	0	0	1	1	1	0	0
2019	0	1	1	1	1	4	2	0	2	0	1	1	1	0	1	1	0	0
2019	0	1	0	2	1	3	1	0	2	0	0	1	0	0	0	0	0	1
2019	0	1	0	1	1	4	1	0	2	0	0	1	0	0	0	0	0	1
2019	0	5	1	3	0	4	1	0	2	0	0	0	0	1	0	1	0	1
2019	0	5	1	2	1	5	3	1	3	1	1	1	0	1	0	1	0	1
2019	0	5	1	4	1	2	3	0	2	0	0	0	0	0	0	0	0	0
2019	0	1	0	1	1	1	2	0	5	1	0	0	0	1	0	1	0	0
2019	0	5	1	3	1	4	2	0	2	1	0	0	0	1	0	1	0	0
2019	0	2	1	2	1	5	2	0	2	1	1	1	0	1	0	0	0	0
2019	0	5	1	3	0	4	1	1	3	1	0	0	0	1	0	0	0	0
2019	0	1	0	1	1	4	2	0	6	0	1	0	1	1	1	1	0	0
2019	0	1	1	3	0	2	1	0	2	0	1	0	0	0	0	1	0	0
2019	0	1	0	1	1	3	2	0	1	0	1	1	0	1	0	1	0	0
2019	0	1	1	2	0	2	3	1	2	0	0	0	0	0	0	1	0	0
2019	0	1	0	2	1	1	3	0	5	1	1	0	1	1	0	1	0	1
2019	0	2	1	1	1	2	1	0	2	0	0	0	0	0	0	1	0	0
2019	1	5	1	2	0	4	2	0	2	1	1	1	0	1	0	1	0	0
2019	0	2	1	1	0	2	1	0	2	0	0	0	0	0	0	1	0	0
2019	0	4	1	1	1	2	3	1	5	0	1	0	0	0	0	1	0	0
2019	0	5	1	2	1	2	2	1	5	0	0	0	0	1	0	0	0	0
2019	0	5	1	3	1	3	3	1	5	1	1	1	0	1	0	1	0	0
2019	0	5	1	2	1	4	2	0	2	1	1	1	0	1	0	1	0	0
2019	0	5	1	4	0	4	1	0	2	0	1	1	0	1	0	1	0	0
2019	0	5	1	3	1	4	2	1	1	0	1	1	0	1	0	0	0	0
2019	0	2	1	1	1	3	2	0	1	1	0	0	1	0	1	1	1	1
2019	0	2	1	4	0	2	1	0	2	0	0	0	0	1	0	0	0	0
2019	0	5	1	3	1	3	3	0	2	0	0	0	0	1	0	1	0	1
2019	0	4	1	3	1	3	1	0	2	0	0	0	0	0	1	1	0	1
2019	0	8	0	3	0	3	1	1	2	0	1	0	0	0	0	0	0	1
2019	0	2	1	3	0	3	1	1	2	1	1	0	0	0	0	0	0	1
2019	0	1	0	2	1	2	1	0	2	0	0	1	0	0	1	0	1	1
2019	0	5	1	1	1	5	1	0	2	1	1	0	0	1	0	1	0	0
2019	0	5	1	3	1	5	3	0	3	1	1	0	0	1	0	1	0	1
2019	0	1	1	4	1	5	1	0	2	0	0	1	0	1	0	1	0	0
2019	0	5	1	2	0	2	1	1	5	1	1	0	0	1	1	1	1	1
2019	0	5	1	3	0	7	1	1	1	1	1	1	0	1	0	1	0	1
2019	0	5	1	2	1	3	1	0	6	1	1	1	0	0	0	0	0	0
2019	0	5	1	1	1	3	2	1	3	1	0	0	0	1	0	0	0	0
2019	0	5	1	2	1	2	3	0	5	1	1	0	1	1	0	1	0	0
2019	1	1	0	1	1	2	2	0	1	1	1	1	1	1	1	1	1	1
2019	1	1	1	2	1	2	3	1	5	1	1	1	1	0	0	1	1	1
2019	0	5	1	2	1	3	3	1	5	1	0	0	0	1	0	1	0	0
2019	0	1	0	1	1	2	2	0	5	1	1	1	1	1	1	1	0	1
2019	0	1	1	3	1	2	1	0	2	0	1	0	0	1	1	0	1	1
2019	0	5	1	3	1	2	2	1	2	1	1	1	0	1	0	1	0	1
2019	0	1	1	1	1	2	1	1	5	0	0	0	0	0	0	0	0	0
2019	0	1	0	1	1	3	1	0	1	1	1	0	1	0	1	1	1	0
2019	0	5	1	2	1	4	1	0	2	1	0	0	0	1	0	1	0	0
2019	0	3	1	3	1	2	1	1	2	1	0	0	0	0	0	1	0	1
2019	0	1	0	1	1	4	2	1	1	0	0	0	0	1	0	0	0	0
2019	0	5	1	3	0	5	1	0	2	0	0	0	0	0	0	0	0	0
2019	1	8	1	1	1	3	3	0	2	0	1	1	1	0	1	1	1	0
2019	0	2	1	1	0	3	1	0	2	0	0	1	0	0	0	1	0	0
2019	0	3	0	2	0	4	3	1	2	1	0	0	1	1	1	1	0	0
2019	0	5	1	1	0	5	3	1	1	0	0	0	0	1	0	1	0	0
2019	0	2	1	3	0	2	1	0	2	0	1	0	0	0	0	0	0	0
2019	0	1	0	2	0	2	1	1	2	0	0	0	0	0	0	0	0	0
2019	0	2	1	4	0	2	1	0	2	0	0	1	0	1	0	1	0	0
2019	0	1	0	1	1	2	3	1	5	1	1	0	1	0	1	1	1	1
2019	0	3	0	1	1	3	1	1	2	1	1	1	0	1	0	1	0	1
2019	1	3	0	1	1	2	2	1	5	1	1	0	1	0	1	1	1	1
2019	0	1	1	1	0	2	3	1	5	1	0	1	0	0	0	1	0	1
2019	0	1	1	1	1	3	3	0	1	1	0	1	0	1	1	1	1	1
2019	0	9	1	2	1	4	2	0	6	0	1	1	0	0	0	1	0	0
2019	0	1	1	1	1	2	3	0	1	1	1	1	0	1	1	1	0	0
2019	0	5	1	4	0	2	1	0	2	0	1	0	0	1	0	1	0	0
2019	1	3	1	2	1	2	1	1	2	1	0	0	1	0	1	1	1	1
2019	0	1	1	2	1	4	1	1	1	1	1	1	0	0	1	0	1	0
2019	0	5	1	3	0	4	1	0	2	0	1	0	0	1	0	1	0	1
2019	0	2	1	3	0	4	2	0	1	0	0	1	0	0	0	0	0	0
2019	1	2	1	3	1	4	2	1	2	0	0	1	0	0	1	1	0	1
2019	0	1	1	3	0	1	1	1	1	0	0	0	0	0	0	1	0	0
2019	0	1	1	2	1	2	3	1	1	0	0	0	0	0	0	1	0	0
2019	0	1	1	2	1	2	3	0	5	1	1	0	0	1	1	1	1	1
2019	0	1	0	3	0	4	1	1	3	0	0	1	0	1	0	1	0	0
2019	0	3	0	1	1	2	3	1	5	1	1	1	1	1	1	1	1	0
2019	0	1	1	2	0	2	1	0	1	1	1	1	0	0	0	1	0	1
2019	0	1	1	2	0	2	2	0	2	1	0	0	0	0	1	0	1	0
2019	0	8	1	1	1	5	2	1	3	1	0	0	0	1	1	1	1	0
2019	0	2	1	1	1	2	2	0	2	1	1	0	1	1	0	1	0	1
2019	0	1	0	3	0	3	1	1	1	1	0	0	0	0	0	0	0	0
2019	0	1	0	1	1	2	3	0	1	1	0	1	0	1	1	1	0	0
2019	0	1	1	1	1	5	1	0	1	0	0	1	0	0	0	0	0	1
2019	0	5	1	2	1	5	2	1	2	0	0	0	0	1	0	1	0	0
2019	0	3	0	1	1	1	2	0	5	1	1	0	1	0	1	1	1	1
2019	0	1	1	2	1	4	3	1	1	0	1	0	0	0	1	1	0	0
2019	0	3	0	1	1	3	3	1	5	1	0	0	0	1	0	1	0	0
2019	1	1	0	1	1	4	2	0	2	0	0	1	0	0	1	1	1	0
2019	0	3	0	1	0	2	2	1	5	1	1	0	0	0	0	1	0	0
2019	0	1	0	2	1	4	2	0	2	0	0	1	0	1	1	1	0	0
2019	0	1	0	2	1	5	2	0	2	0	1	0	0	1	1	1	0	0
2019	0	1	1	2	1	3	1	0	2	0	0	0	0	0	0	1	0	0
2019	0	1	1	2	1	3	2	1	1	1	0	1	0	1	1	0	0	0
2019	0	1	0	1	1	2	2	0	2	1	1	1	0	0	0	1	0	0
2019	0	1	0	1	0	2	2	0	2	1	1	0	1	0	1	1	1	1
2019	0	1	1	3	1	2	1	0	2	0	1	1	0	0	1	0	0	0
2019	0	2	0	3	1	1	3	1	5	1	0	0	0	0	0	1	0	1
2019	1	3	1	1	0	4	2	1	2	1	1	0	1	1	1	1	1	1
2019	0	1	1	2	1	5	2	0	1	0	1	1	0	1	1	1	0	1
2019	0	1	1	2	0	1	1	0	2	0	0	0	0	0	0	0	0	1
2019	1	1	1	1	1	1	3	1	5	1	1	1	0	1	1	1	0	0
2019	0	1	0	1	1	5	2	0	2	0	0	1	1	1	1	1	1	1
2019	0	6	0	2	0	2	2	0	2	1	0	1	0	0	1	1	0	0
2019	0	7	0	1	0	3	2	1	5	1	1	1	0	0	0	1	0	0
2019	0	1	0	1	0	1	1	0	5	0	0	0	1	0	1	1	1	1
2019	0	5	1	3	0	4	2	0	2	0	0	1	0	1	0	0	0	0
2019	0	8	0	1	1	2	1	1	2	1	1	0	1	1	0	1	0	0
2019	0	5	1	1	0	5	2	0	4	0	0	0	0	1	0	0	0	0
2019	0	4	1	2	1	5	2	1	6	1	1	1	0	1	1	1	1	1
2019	0	2	0	2	0	4	1	1	6	1	0	1	0	0	0	0	0	1
2019	0	2	1	2	1	4	3	0	4	0	1	1	0	1	1	1	0	0
2019	0	6	0	1	1	4	2	1	2	1	0	0	1	1	0	1	0	0
2019	0	5	1	2	0	5	2	1	2	0	0	1	0	1	0	0	0	0
2019	0	1	0	1	1	2	1	0	1	1	1	1	0	0	0	1	0	0
2019	0	8	1	2	1	2	1	1	2	0	0	0	0	0	1	0	1	0
2019	0	1	1	1	1	3	2	1	5	0	0	1	0	0	0	1	0	0
2019	0	3	1	2	1	2	3	0	1	1	1	0	0	0	1	1	0	0
2019	1	1	1	1	0	2	1	1	2	1	1	1	0	0	0	1	0	1
2019	0	3	1	3	1	2	2	1	1	1	1	1	0	1	0	1	1	1
2019	0	1	0	1	1	2	3	0	2	1	1	1	0	1	1	1	0	1
2019	0	1	0	1	1	3	3	1	5	1	1	1	0	0	1	1	1	0
2019	0	2	1	1	1	1	3	1	1	1	1	1	1	1	0	1	0	1
2019	0	1	0	1	1	2	1	0	2	0	0	0	0	0	1	0	0	0
2019	0	3	1	2	1	5	3	1	4	1	0	1	1	1	1	1	1	0
2019	0	1	1	3	0	4	2	0	1	0	0	0	0	0	0	0	0	0
2019	0	1	0	1	1	2	3	0	3	0	0	1	0	0	1	0	1	1
2019	0	1	0	1	1	2	3	0	1	0	1	1	0	1	1	1	1	0
2019	0	5	1	3	0	6	2	0	2	0	0	1	0	1	0	1	0	0
2019	0	1	1	1	1	2	3	1	5	1	0	0	1	1	0	0	0	0
2019	0	1	0	1	1	2	2	1	5	1	1	1	0	1	0	1	0	0
2019	0	2	1	1	1	2	1	0	2	0	0	1	0	1	0	1	0	0
2019	0	1	1	2	1	4	2	0	1	1	0	0	0	0	1	0	0	0
2019	0	1	0	1	1	3	3	0	5	1	0	1	0	1	1	1	1	1
2019	0	1	1	4	0	2	1	0	2	0	0	0	0	1	0	0	0	0
2019	0	5	1	3	1	4	2	1	2	1	0	1	0	1	0	1	0	0
2019	0	2	0	1	0	3	1	1	6	1	0	0	0	0	0	0	0	1
2019	0	2	1	4	0	7	1	0	4	0	0	1	0	0	1	1	1	0
2019	0	4	0	1	1	1	1	1	2	0	0	0	0	1	0	1	0	0
2019	0	8	1	2	0	2	1	1	4	1	0	0	0	0	0	1	0	1
2019	0	2	1	1	1	4	1	1	2	0	0	0	1	0	1	1	1	1
2019	0	4	1	3	0	4	2	1	6	0	0	0	0	1	1	1	0	1
2019	0	2	1	3	0	5	1	0	2	0	0	0	0	0	0	0	0	0
2019	0	2	1	4	0	8	1	0	4	1	1	1	0	1	0	1	0	0
2019	0	3	0	2	1	2	3	1	5	1	1	0	0	1	0	1	0	0
2019	0	1	0	1	1	2	3	1	2	0	0	0	0	0	1	1	0	0
2019	0	8	0	2	1	2	1	1	2	1	1	0	0	0	1	1	1	1
2019	0	6	0	1	1	3	2	1	4	1	0	0	1	1	1	1	1	0
2019	0	3	0	1	1	6	2	0	2	1	0	0	0	0	1	1	1	1
2019	0	2	0	1	1	3	3	1	6	1	0	1	0	0	0	0	0	1
2019	0	8	1	2	1	4	3	1	1	1	1	1	1	1	1	1	1	1
2019	1	2	1	4	0	2	1	0	2	0	0	0	0	0	0	1	0	1
2019	1	6	0	1	1	2	1	1	2	1	0	0	1	0	1	1	0	1
2019	0	1	0	2	1	2	1	1	1	1	1	1	1	0	0	1	0	1
2019	1	8	0	2	1	1	3	1	5	1	1	0	1	0	1	1	1	1
2019	0	2	1	3	1	3	1	0	1	1	0	0	1	1	1	0	1	1
2019	0	2	0	3	0	2	1	0	5	1	0	0	0	0	0	0	0	0
2019	0	9	0	1	1	3	1	1	1	1	1	0	1	1	1	1	1	1
2019	0	8	0	1	1	4	2	1	1	1	1	0	0	0	0	1	0	1
2019	0	8	0	1	1	2	1	1	2	1	1	0	1	1	0	1	0	1
2019	0	6	1	3	0	1	1	1	1	1	1	1	0	0	1	1	1	1
2019	1	1	0	1	1	2	1	1	2	1	0	0	1	1	1	1	1	1
2019	0	3	0	3	0	2	1	1	2	0	0	0	0	0	0	1	0	1
2019	0	7	1	3	1	4	2	0	2	0	0	0	0	1	1	1	0	0
2019	0	6	0	1	1	2	3	0	2	1	1	0	1	1	0	1	0	0
2019	0	2	0	2	0	2	1	1	2	0	0	0	0	0	0	1	0	1
2019	0	6	1	1	1	3	2	0	4	1	0	0	1	1	0	1	1	0
2019	0	1	1	3	1	1	3	0	2	1	1	0	0	0	1	0	0	0
2019	0	4	1	1	1	2	2	1	2	1	0	0	0	0	1	1	1	1
2019	0	8	1	2	1	2	1	1	1	1	1	0	0	0	0	1	0	1
2019	1	3	0	3	1	3	2	0	2	1	0	0	0	0	1	1	1	1
2019	0	3	1	2	1	2	1	1	2	0	0	0	1	0	1	1	1	1
2019	1	8	1	3	0	2	1	1	2	1	1	0	0	0	1	1	1	1
2019	0	3	0	1	1	4	2	1	2	1	1	0	1	1	0	1	0	0
2019	0	3	1	1	0	8	1	0	4	0	1	1	1	1	1	1	0	0
2019	0	5	1	4	1	2	1	1	2	1	1	1	0	1	0	1	0	1
2019	0	7	1	2	1	4	2	0	4	0	0	0	0	1	0	1	0	0
2019	0	2	0	1	0	7	2	1	4	0	0	1	0	1	0	0	0	1
2019	0	2	1	4	0	2	1	1	2	1	0	0	0	0	1	1	1	1
2019	0	3	1	1	0	1	1	1	2	0	0	0	0	0	0	0	0	0
2019	0	9	0	1	1	2	3	1	2	1	1	0	1	1	0	1	0	1
2019	0	8	1	2	1	3	1	1	2	0	0	0	1	0	1	0	1	1
2019	0	3	1	1	1	3	1	1	2	0	1	1	0	1	0	1	0	1
2019	0	2	1	3	1	4	1	0	6	1	0	1	0	0	0	1	0	0
2019	0	1	1	2	1	4	3	0	4	1	1	1	0	1	1	1	1	1
2019	0	3	0	2	0	3	1	0	1	0	0	1	0	0	0	0	0	1
2019	0	8	1	1	1	3	1	0	4	1	0	0	0	0	1	1	0	1
2019	0	4	1	2	1	1	3	1	2	0	0	0	0	0	1	1	0	1
2019	0	4	0	1	0	1	1	1	2	0	0	0	0	0	0	1	0	1
2019	0	8	1	1	1	5	2	0	6	0	0	0	0	1	0	0	0	0
2019	1	4	1	1	1	4	1	1	4	1	0	1	1	1	1	1	1	1
2019	1	2	1	3	0	2	1	1	2	1	0	0	0	0	1	1	1	0
2019	0	8	1	2	1	3	1	1	2	1	0	0	0	1	0	1	0	1
2019	0	1	0	3	1	4	2	1	2	1	0	0	1	1	1	1	0	1
2019	0	4	1	3	0	4	1	1	4	1	1	0	0	0	0	0	0	1
2019	0	7	1	3	1	2	1	0	1	0	0	1	0	1	1	0	0	0
2019	0	7	1	2	1	3	1	0	1	0	0	1	0	0	0	1	0	0
2019	1	8	0	2	1	5	1	1	2	1	1	0	1	0	1	1	1	1
2019	1	1	1	2	0	3	2	0	2	0	0	0	0	1	1	1	0	0
2019	0	2	0	3	0	3	2	0	4	0	0	1	0	0	1	1	1	0
2019	0	2	0	1	1	3	1	0	4	0	0	0	0	0	0	0	0	0
2019	0	8	1	2	1	4	2	1	1	1	1	1	0	1	0	1	0	1
2019	0	9	1	2	1	2	1	1	6	0	0	0	0	0	0	0	0	1
2019	0	2	0	2	1	4	2	0	2	1	0	0	0	1	1	1	0	1
2019	0	3	1	1	0	4	1	1	2	0	1	0	0	0	0	1	0	1
2019	0	3	1	3	0	1	1	1	2	1	0	0	0	0	1	0	0	1
2019	0	6	0	3	0	2	1	1	2	1	0	1	0	0	0	0	0	1
2019	0	7	1	2	1	3	2	1	4	1	0	0	0	1	1	1	1	0
2019	0	6	1	3	0	3	1	0	2	0	1	0	0	0	0	0	0	1
2019	0	8	0	1	1	4	2	1	2	1	1	1	1	1	1	1	1	1
2019	0	3	1	2	0	4	2	1	4	0	0	0	0	1	1	1	1	1
2019	0	3	1	2	1	3	1	0	4	0	1	1	0	1	1	1	0	1
2019	0	7	1	2	0	3	3	1	2	1	1	1	0	1	0	1	0	0
2019	0	5	1	3	0	3	1	0	4	0	0	0	0	1	0	1	0	0
2019	1	2	1	2	1	3	2	0	2	1	1	1	0	1	1	1	1	0
2019	0	3	0	1	0	5	1	0	1	1	1	1	1	1	1	1	0	1
2019	0	1	0	1	1	4	2	1	2	1	1	1	0	0	1	1	0	1
2019	0	7	1	2	0	4	3	1	3	0	1	1	1	1	1	0	0	1
2019	0	2	0	3	1	3	3	0	6	1	0	1	1	0	1	1	1	0
2019	0	1	1	2	0	4	2	0	6	1	1	1	0	1	1	0	0	0
2019	1	1	0	2	0	4	1	1	1	0	0	0	1	0	0	1	0	1
2019	1	8	0	1	1	4	2	1	2	1	1	1	1	1	1	1	1	1
2019	1	3	1	3	0	4	2	1	6	1	1	1	1	1	1	1	0	1
2019	0	2	1	3	1	6	2	1	3	0	1	1	0	1	1	1	1	1
2019	1	2	1	4	0	1	2	1	5	1	1	1	1	1	1	1	0	1
2019	0	1	0	2	1	4	3	1	2	1	0	0	0	0	1	1	1	0
2019	0	1	1	2	1	2	1	0	2	0	1	0	0	1	1	1	0	0
2019	0	9	0	2	1	3	2	0	3	0	0	0	0	0	0	0	0	0
2019	1	1	1	1	1	1	1	1	1	0	0	1	1	1	1	1	1	1
2019	0	8	1	4	1	4	2	0	5	0	0	0	0	1	0	1	0	0
2019	0	2	0	2	0	5	2	0	1	0	0	1	0	1	0	1	0	0
2019	0	1	1	2	1	2	1	0	2	0	0	1	0	1	0	1	0	0
2019	0	3	1	1	0	3	1	0	6	0	0	0	1	0	0	0	0	0
2019	1	2	1	1	1	4	2	0	2	1	1	0	1	1	1	1	1	1
2019	0	1	1	1	1	4	2	0	6	0	0	1	0	0	1	0	1	0
2019	1	3	1	2	1	3	3	1	1	1	0	0	1	1	1	1	1	1
2019	0	8	0	1	1	4	1	1	1	1	0	1	1	1	0	0	1	0
2019	0	2	1	3	1	2	3	0	1	1	1	0	0	1	1	1	1	1
2019	0	2	0	2	1	5	3	0	2	1	1	1	0	1	1	1	1	1
2019	0	5	1	3	0	3	2	1	1	1	0	0	1	1	0	1	0	1
2019	0	9	0	3	1	4	2	1	1	0	0	1	0	1	1	1	0	0
2019	0	2	1	2	1	4	2	1	1	0	0	1	0	0	0	1	0	0
2019	0	8	1	2	1	3	3	1	5	1	0	0	1	0	1	0	1	0
2019	1	1	1	2	1	3	2	1	2	1	1	1	1	0	1	1	1	1
2019	0	2	1	3	0	2	1	0	2	0	0	1	0	1	0	1	0	0
2019	0	5	1	4	0	3	1	0	4	0	1	0	0	1	0	0	0	0
2019	0	3	0	4	0	2	1	0	3	0	1	1	0	1	1	1	0	0
2020	1	8	1	1	1	2	2	0	2	1	1	1	1	0	1	1	1	1
2020	1	3	1	3	1	2	3	1	2	1	0	0	1	1	1	1	1	0
2020	1	2	0	1	0	3	2	1	2	1	0	1	1	0	1	1	1	1
2020	1	2	0	2	1	1	1	0	5	1	0	0	1	1	1	0	1	1
2020	0	9	1	4	0	2	2	1	5	0	0	0	1	1	1	1	1	1
2020	1	7	1	2	1	2	2	1	2	1	0	0	1	1	1	1	1	0
2020	1	8	0	2	0	4	1	0	3	1	0	1	0	0	1	1	1	1
2020	1	2	1	2	1	2	2	0	2	1	1	0	1	1	1	1	1	1
2020	0	2	1	2	1	2	3	0	5	1	1	1	1	1	1	1	1	1
2020	1	6	1	3	1	2	2	1	2	1	1	1	0	1	1	1	1	1
2020	1	2	0	3	1	2	1	0	2	0	0	0	0	1	1	0	1	1
2020	0	6	0	3	0	2	3	1	1	1	1	0	1	1	1	1	1	0
2020	1	9	0	2	0	2	3	1	3	1	0	0	1	0	1	1	1	1
2020	0	4	1	1	1	2	2	1	5	1	1	1	0	1	1	1	1	1
2020	0	3	1	1	1	2	3	1	5	1	0	0	0	0	1	0	0	0
2020	0	2	1	2	1	2	3	0	5	1	1	1	0	1	1	1	1	1
2020	1	9	0	3	1	3	2	0	5	1	0	0	1	1	1	1	1	1
2020	0	6	1	1	1	2	2	0	1	1	1	1	1	1	1	1	1	1
2020	1	8	1	1	1	2	3	0	6	1	1	0	1	0	1	1	1	1
2020	0	5	1	2	1	3	2	1	3	1	0	0	1	1	1	1	1	1
2020	1	3	0	1	1	1	2	0	5	1	0	0	1	0	1	1	1	1
2020	1	11	1	1	1	2	3	0	5	1	1	1	1	1	1	1	1	1
2020	1	4	1	1	1	1	3	1	6	1	0	0	0	0	1	1	0	0
2020	0	4	1	1	1	2	1	0	5	1	1	0	1	0	1	1	1	1
2020	0	7	0	1	1	2	2	0	5	1	0	0	1	0	1	1	1	1
2020	1	8	0	2	1	2	2	0	2	0	0	0	1	1	1	1	1	1
2020	1	7	0	2	1	1	1	0	5	0	1	0	1	0	1	0	1	1
2020	1	7	0	2	1	3	1	0	2	1	1	1	1	1	1	1	1	1
2020	0	6	0	1	1	2	2	0	1	1	0	0	1	0	1	1	1	1
2020	0	5	0	4	0	1	1	0	1	1	0	0	0	1	1	0	1	1
2020	0	9	1	3	1	2	3	1	5	1	1	1	1	0	1	1	1	1
2020	1	2	0	2	1	4	2	0	6	0	1	1	1	1	1	1	1	1
2020	0	6	0	1	1	2	2	0	5	1	1	0	1	1	1	1	1	0
2020	1	3	1	1	1	2	2	0	5	1	1	0	1	1	1	1	1	1
2020	1	6	0	1	0	2	3	0	5	1	0	0	1	0	1	1	1	1
2020	1	8	0	1	1	2	3	0	5	1	1	1	1	0	1	1	1	1
2020	0	3	0	2	1	4	1	0	2	1	1	1	1	0	0	1	1	1
2020	0	8	1	1	1	2	3	0	5	1	0	0	1	0	1	1	1	1
2020	1	3	1	1	1	2	1	0	6	1	0	0	1	1	1	1	1	1
2020	0	8	1	2	1	2	2	1	5	1	0	0	1	0	1	1	1	1
2020	1	8	0	2	1	1	1	1	5	1	1	1	1	0	1	1	1	1
2020	0	8	1	1	1	2	3	1	6	1	0	0	1	1	1	1	1	1
2020	1	6	1	3	1	2	3	0	5	1	1	0	0	1	1	1	1	1
2020	0	6	1	2	1	3	2	1	2	0	0	0	1	0	0	1	0	1
2020	1	6	0	2	1	3	3	1	2	1	1	0	1	1	1	1	1	1
2020	0	3	1	2	1	2	3	0	2	1	0	0	1	1	1	0	1	1
2020	1	8	0	2	1	2	3	0	5	1	1	0	1	1	1	1	1	1
2020	1	6	0	2	0	3	1	0	2	1	1	1	0	0	0	0	0	1
2020	1	6	1	3	1	2	2	1	2	1	1	0	1	0	1	1	1	1
2020	1	4	1	3	1	3	3	0	5	1	0	1	1	1	1	1	1	1
2020	1	6	0	1	1	2	2	0	5	1	1	1	1	1	1	1	0	0
2020	1	11	0	1	1	2	2	0	5	1	1	0	1	1	1	1	1	1
2020	1	11	0	1	1	2	1	0	5	1	1	0	1	1	1	0	1	1
2020	1	8	0	2	1	2	1	0	5	1	0	0	1	0	1	1	1	1
2020	1	3	0	1	1	1	1	0	5	1	0	0	0	1	1	1	0	1
2020	1	8	0	3	1	2	3	1	5	1	0	1	0	0	1	0	1	1
2020	1	8	0	1	0	4	2	0	1	1	1	1	1	1	1	1	1	1
2020	1	2	1	2	1	2	3	0	5	1	0	1	1	1	1	1	1	1
2020	0	3	0	1	1	6	1	0	5	1	1	1	1	1	0	1	0	1
2020	1	4	1	3	0	3	1	1	6	1	1	1	1	1	1	1	1	0
2020	0	7	0	2	0	3	3	1	5	1	0	0	0	0	1	1	1	1
2020	0	2	1	1	1	4	1	1	2	1	1	0	1	1	1	1	0	0
2020	0	8	0	1	1	2	1	0	6	1	0	0	1	1	0	1	1	1
2020	1	3	1	3	1	3	3	0	1	1	1	0	1	1	1	1	1	1
2020	1	6	1	2	1	1	1	0	2	1	0	0	1	1	1	1	1	1
2020	1	2	1	2	1	2	3	0	5	1	1	0	1	1	1	1	1	1
2020	1	3	1	3	0	2	2	0	2	1	1	1	1	0	1	1	1	1
2020	1	6	1	4	0	2	1	1	5	1	1	0	0	0	1	1	1	1
2020	0	2	0	1	1	1	3	0	1	1	1	1	1	0	0	0	1	1
2020	0	6	1	1	1	2	1	1	5	1	1	1	1	1	1	0	1	1
2020	0	6	0	3	0	2	1	0	1	1	0	0	0	1	0	0	0	1
2020	1	10	1	1	1	2	2	0	5	1	1	0	1	0	1	1	1	1
2020	0	6	1	4	0	3	1	0	2	1	0	0	0	0	1	0	1	1
2020	0	5	1	2	0	2	3	0	2	1	1	0	1	1	1	1	1	1
2020	0	2	0	1	0	2	3	0	5	1	0	0	1	0	1	1	1	1
2020	1	2	1	1	1	4	2	1	2	1	0	1	1	1	1	1	1	1
2020	0	3	0	1	1	5	1	0	1	1	1	1	1	1	1	1	1	1
2020	0	6	1	2	1	1	3	0	5	1	1	0	1	1	0	1	1	1
2020	0	6	1	2	1	2	2	0	2	1	0	0	1	0	1	1	1	0
2020	1	7	1	2	1	2	2	0	2	1	0	0	1	0	1	1	1	1
2020	0	5	1	4	0	4	2	1	4	0	0	0	0	1	0	1	0	0
2020	0	6	0	1	1	2	2	0	5	1	0	0	1	1	1	1	1	1
2020	0	2	1	1	1	2	2	0	2	0	1	1	1	1	1	1	1	1
2020	1	10	1	2	1	3	2	1	2	1	0	1	0	1	1	1	1	1
2020	0	8	0	1	0	2	3	0	5	1	0	1	1	0	1	1	1	1
2020	1	3	1	2	1	1	3	1	6	1	0	0	0	1	1	1	1	1
2020	1	6	1	3	1	2	2	1	3	1	1	0	0	0	1	0	1	1
2020	1	2	1	1	1	2	2	0	3	1	1	0	1	1	1	1	1	1
2020	1	8	1	2	1	3	3	0	3	1	0	0	1	0	1	1	1	1
2020	1	2	1	2	1	2	2	0	2	1	1	1	0	0	1	1	1	1
2020	1	10	0	2	1	1	2	0	2	0	1	0	1	0	1	1	1	1
2020	0	2	1	2	1	2	2	1	2	1	0	0	0	1	1	1	1	1
2020	0	4	1	3	0	2	1	0	6	1	0	0	0	0	0	0	1	1
2020	0	4	1	1	1	2	1	0	2	1	1	1	1	1	0	1	0	1
2020	1	6	0	1	1	2	2	1	6	1	1	1	1	1	1	1	1	1
2020	1	3	1	1	1	2	1	1	2	1	0	1	0	1	1	0	1	1
2020	0	6	0	3	1	2	2	1	2	1	1	0	1	0	1	1	1	1
2020	0	2	1	2	1	3	3	0	2	1	0	0	0	0	1	0	1	1
2020	1	8	1	2	0	2	2	0	5	1	0	1	1	1	1	1	1	1
2020	1	6	1	2	1	2	2	1	5	1	1	0	1	1	1	1	1	1
2020	1	7	1	2	1	2	2	0	2	1	0	0	0	1	1	1	1	1
2020	1	3	1	1	1	2	2	1	2	1	0	1	1	1	1	1	1	1
2020	0	2	1	2	0	2	2	0	5	1	0	1	0	1	1	1	1	1
2020	0	1	0	1	1	2	2	1	5	1	0	0	1	1	1	1	1	1
2020	1	2	1	3	1	5	2	0	6	1	0	0	1	1	1	1	1	1
2020	0	7	1	2	1	3	1	0	1	1	0	0	0	0	1	1	1	1
2020	0	7	1	1	1	2	1	0	1	1	0	0	1	1	1	1	1	1
2020	1	6	0	1	1	1	3	0	5	0	1	0	1	1	1	1	1	1
2020	1	4	1	1	1	2	2	0	2	1	0	0	1	1	0	1	1	1
2020	0	8	1	2	1	2	2	1	6	1	0	0	1	1	1	1	1	1
2020	1	7	1	2	1	2	3	0	5	1	0	0	1	1	1	1	1	1
2020	0	6	0	3	1	1	2	1	5	1	0	1	0	1	1	1	1	0
2020	1	10	1	2	1	3	3	0	2	1	1	0	0	0	1	1	1	1
2020	0	3	1	2	1	2	2	0	2	1	0	0	1	1	1	1	1	1
2020	0	4	0	1	1	2	3	0	5	1	0	1	0	0	1	1	1	1
2020	0	4	1	3	1	2	2	0	2	1	1	1	1	0	1	1	0	1
2020	0	9	1	1	1	5	1	1	2	1	1	1	0	1	0	0	0	1
2020	0	4	0	1	1	5	1	1	3	1	1	1	1	1	1	1	1	1
2020	0	6	1	1	1	2	1	0	5	1	1	1	0	0	1	1	1	1
2020	1	2	1	1	1	3	1	0	2	1	0	0	0	0	0	1	0	0
2020	1	2	1	3	1	1	2	0	6	1	0	0	0	0	1	0	1	1
2020	0	4	1	2	1	5	2	0	1	1	1	1	1	0	1	1	0	1
2020	0	10	1	1	0	2	2	0	1	1	0	0	0	0	1	1	1	1
2020	0	10	1	2	1	2	3	1	5	1	1	0	1	1	1	1	0	0
2020	0	4	0	2	0	2	3	0	5	1	1	1	0	1	1	1	1	0
2020	0	2	1	2	1	4	2	1	1	1	1	1	1	1	1	1	0	1
2020	0	5	1	3	1	5	3	1	1	1	0	1	0	1	1	1	1	1
2020	1	2	1	2	0	3	1	0	3	1	0	0	0	0	1	0	1	1
2020	0	4	1	2	1	2	3	1	6	1	1	0	1	1	1	1	1	1
2020	1	8	1	2	0	1	2	0	5	1	0	0	1	0	1	1	1	1
2020	0	3	1	2	1	2	3	0	1	1	0	0	0	1	1	1	1	1
2020	1	3	0	3	0	2	3	0	5	1	1	1	0	0	1	1	0	1
2020	0	5	1	3	0	1	2	0	1	1	0	1	0	1	0	1	0	1
2020	0	6	0	1	1	2	3	0	6	1	1	0	1	0	1	1	1	1
2020	0	5	1	1	1	2	3	0	5	1	1	1	1	1	1	1	1	1
2020	0	3	1	3	0	3	2	1	6	1	1	0	0	0	0	0	0	1
2020	0	4	1	2	1	2	3	0	5	1	0	0	1	0	1	1	1	1
2020	1	5	1	2	1	2	1	0	5	1	1	1	1	1	0	0	1	1
2020	0	3	0	2	1	2	2	0	3	1	0	1	1	1	1	1	1	1
2020	0	2	0	1	0	2	2	0	1	1	1	0	1	0	1	1	1	1
2020	0	6	1	4	0	3	2	0	6	0	0	1	0	0	1	1	1	1
2020	0	2	1	2	1	5	2	0	1	1	0	1	0	1	0	0	0	1
2020	0	3	0	1	1	2	2	0	5	1	1	1	1	0	1	0	0	1
2020	0	2	1	4	0	3	1	1	2	1	0	0	0	1	0	1	1	0
2020	0	2	0	3	1	4	2	1	1	1	1	1	1	1	1	1	1	1
2020	0	6	1	2	1	2	2	0	2	1	0	0	0	1	1	1	1	1
2020	0	2	0	2	0	2	2	1	2	1	1	1	1	1	1	1	1	1
2020	0	5	1	1	1	2	3	1	1	1	0	0	0	1	0	0	0	0
2020	0	8	1	2	1	3	3	1	5	0	1	0	0	0	1	1	0	1
2020	1	8	1	1	1	3	3	0	3	1	0	0	0	1	1	1	1	1
2020	0	5	1	3	0	2	2	0	1	1	0	0	0	1	0	1	0	0
2020	0	3	0	1	1	2	1	0	5	1	0	0	1	1	1	1	1	1
2020	1	6	1	2	1	1	2	1	5	1	0	1	0	0	1	1	0	1
2020	0	6	1	1	1	4	3	1	2	1	0	1	0	1	1	0	0	0
2020	0	2	0	1	0	4	1	0	1	1	0	1	1	1	1	1	1	1
2020	0	10	0	2	1	4	3	0	5	1	1	0	1	1	1	1	1	1
2020	0	3	0	1	1	2	1	0	5	0	1	0	1	1	1	1	1	0
2020	1	3	0	1	1	2	3	0	5	1	1	1	0	1	1	1	0	1
2020	1	6	1	2	1	1	2	0	2	1	1	0	0	1	1	1	1	1
2020	1	2	0	1	1	2	2	0	5	1	0	0	1	0	1	0	1	1
2020	1	4	1	2	1	3	3	0	5	1	0	0	1	0	1	1	1	1
2020	0	2	1	1	1	2	3	0	1	1	0	1	0	0	1	1	1	1
2020	0	3	0	2	1	2	2	0	5	1	0	0	1	1	1	1	1	1
2020	1	4	1	2	1	3	3	1	6	1	0	1	0	1	1	0	1	1
2020	0	7	0	1	1	2	1	0	1	1	0	0	1	1	1	1	1	0
2020	1	9	1	1	1	2	2	0	5	1	1	0	1	1	1	1	1	1
2020	1	2	1	2	1	4	1	1	1	0	1	1	1	1	1	0	1	1
2020	0	9	0	1	1	2	3	0	1	1	0	0	0	1	0	0	1	1
2020	0	9	1	1	1	2	2	0	5	1	1	0	1	1	0	1	0	0
2020	1	8	1	1	1	1	1	0	5	1	0	1	1	0	1	0	0	1
2020	1	6	1	2	1	2	3	0	2	1	1	0	1	1	1	1	1	1
2020	0	9	1	2	1	2	2	1	5	1	1	0	1	0	1	1	1	1
2020	1	8	0	2	1	1	2	1	2	1	0	0	1	1	1	1	1	0
2020	1	6	0	1	1	2	2	1	5	1	1	1	1	1	1	1	1	1
2020	1	2	1	2	1	1	3	0	5	1	1	0	1	1	1	1	1	1
2020	0	5	0	1	1	2	2	0	5	1	1	1	1	0	1	1	1	1
2020	0	6	1	1	1	5	1	1	2	1	0	0	0	0	0	1	0	1
2020	0	6	1	1	1	4	2	0	1	0	0	1	0	0	1	1	1	0
2020	0	10	0	2	1	1	2	1	2	1	0	1	1	1	1	1	0	1
2020	1	9	1	3	1	2	2	0	2	1	1	0	1	0	1	1	1	0
2020	1	1	0	2	1	4	2	0	2	1	0	1	1	0	1	1	1	1
2020	0	8	1	2	1	2	2	1	1	1	1	1	1	1	1	1	1	1
2020	0	5	1	2	1	6	3	0	5	1	1	1	1	1	1	1	0	1
2020	1	6	1	1	0	2	2	1	2	1	1	1	0	1	1	1	1	1
2020	1	4	1	2	1	1	3	1	1	1	0	1	0	1	1	1	1	1
2020	1	6	0	1	1	2	3	1	5	1	1	1	1	1	1	1	0	1
2020	0	9	0	1	0	4	2	0	1	0	1	1	1	1	1	1	1	0
2020	1	5	0	3	1	1	3	0	5	1	1	1	1	1	1	1	1	1
2020	1	2	1	1	0	1	2	0	3	1	0	0	1	1	1	1	1	1
2020	0	4	1	2	1	2	2	0	5	1	1	0	1	0	0	1	0	0
2020	0	10	0	1	1	2	2	0	5	1	0	0	1	1	1	1	1	1
2020	1	2	1	3	0	1	2	0	1	1	0	0	1	0	1	1	0	1
2020	0	8	0	1	1	3	2	1	1	1	1	0	1	1	1	1	1	1
2020	0	2	0	2	1	2	1	1	5	1	0	0	1	0	1	1	1	0
2020	0	6	0	1	0	2	2	1	1	0	0	1	0	1	0	0	0	0
2020	0	4	1	1	1	2	1	1	5	1	1	0	0	0	1	0	0	0
2020	0	9	0	1	1	2	1	0	2	1	1	0	0	1	1	1	0	0
2020	0	9	0	1	1	2	2	1	5	1	1	0	0	0	1	1	1	1
2020	1	10	0	1	0	1	2	0	5	1	1	0	1	0	1	1	1	1
2020	1	2	1	2	0	4	1	0	1	1	0	1	0	1	0	1	0	1
2020	1	6	1	2	1	2	2	0	6	1	0	1	0	0	1	1	1	1
2020	0	9	1	2	1	1	2	0	2	1	0	1	0	1	0	1	1	1
2020	0	10	0	1	1	4	1	0	5	1	1	0	1	1	0	1	0	1
2020	0	3	0	1	1	2	2	1	1	0	1	0	0	0	1	1	1	1
2020	0	4	1	2	1	4	2	0	6	1	1	0	1	0	1	1	1	1
2020	0	2	1	2	0	3	2	0	3	1	0	1	1	1	1	1	0	0
2020	1	9	1	2	1	2	3	0	5	1	1	0	0	1	1	1	0	1
2020	1	8	1	2	0	2	2	0	3	1	1	1	0	1	1	1	1	1
2020	1	9	0	2	0	2	1	1	5	1	0	1	0	0	1	1	1	1
2020	1	6	0	2	1	2	2	0	2	1	1	0	1	0	1	1	1	1
2020	0	10	0	1	1	2	1	0	5	1	0	0	1	0	1	1	1	1
2020	1	8	1	2	1	1	3	1	1	1	0	0	0	0	1	1	1	1
2020	0	3	1	2	1	4	2	0	2	1	1	0	0	0	1	1	0	1
2020	1	3	0	1	1	2	1	0	5	1	0	1	1	1	1	1	1	1
2020	0	3	0	1	1	2	2	0	5	1	1	0	1	1	1	1	1	1
2020	0	4	1	1	1	2	3	0	5	1	0	0	1	1	1	1	1	1
2020	1	11	1	1	1	2	3	0	5	1	0	0	1	1	1	1	0	1
2020	1	1	0	2	0	2	2	1	5	1	0	0	1	0	1	0	1	1
2020	0	8	1	1	1	2	1	1	2	0	0	0	0	0	1	0	1	1
2020	1	6	0	2	1	3	2	1	2	1	0	0	1	0	1	1	1	1
2020	1	10	0	4	1	2	2	0	5	1	1	1	1	1	1	1	1	1
2020	0	3	0	1	1	2	3	0	1	1	1	1	1	1	1	1	1	1
2020	1	8	1	2	1	35	2	1	1	1	1	1	1	1	1	0	1	1
2020	0	3	0	1	1	2	3	0	5	1	1	1	1	1	1	1	1	1
2020	1	4	1	1	1	3	2	0	5	1	1	1	1	1	1	1	1	1
2020	0	5	1	3	1	3	2	0	1	1	0	0	0	1	0	1	1	0
2020	1	8	1	1	1	2	2	0	5	1	0	0	1	1	1	1	1	1
2020	0	6	1	3	0	4	3	1	1	1	1	1	0	0	1	1	1	1
2020	1	2	1	1	1	2	1	1	2	1	1	1	1	1	1	1	1	1
2020	1	6	1	2	1	2	3	0	5	1	1	1	1	1	1	1	1	1
2020	0	11	1	2	1	2	3	0	5	1	1	1	1	0	0	1	0	1
2020	0	3	1	1	1	2	3	0	5	1	0	0	0	1	1	1	0	1
2020	1	9	0	2	1	2	1	0	6	1	1	1	1	1	1	1	1	1
2020	1	11	1	3	1	2	3	0	1	1	1	1	1	1	1	1	1	1
2020	1	8	1	1	1	2	1	0	2	1	1	1	1	0	1	0	1	1
2020	0	6	0	1	1	2	2	1	1	1	1	1	1	1	1	1	1	1
2020	1	4	1	2	1	1	2	1	6	1	1	1	1	1	1	1	1	1
2020	0	4	1	1	1	2	3	0	5	1	0	0	1	1	1	1	1	1
2020	1	8	0	2	1	6	3	1	5	1	0	1	1	1	1	1	1	0
2020	1	6	1	1	1	5	2	0	2	1	0	0	1	1	1	1	1	1
2020	1	5	1	2	1	3	2	0	1	1	1	1	1	1	1	1	1	1
2020	0	3	1	1	0	2	1	0	2	1	1	0	0	0	1	1	1	1
2020	0	6	1	3	1	1	2	0	1	1	1	0	1	1	1	1	1	1
2020	1	8	1	4	0	2	1	0	2	1	1	1	1	1	1	1	1	1
2020	1	3	1	3	1	2	3	0	5	1	0	1	1	1	1	1	0	1
2020	0	2	1	3	1	2	3	1	5	1	1	0	0	1	1	1	1	1
2020	0	1	0	1	1	2	1	0	3	1	0	1	1	0	1	1	1	1
2020	1	2	1	1	1	1	2	1	1	1	0	1	0	1	1	1	0	1
2020	1	3	1	2	1	1	3	1	6	1	1	0	1	1	1	1	1	1
2020	0	8	1	3	1	2	1	1	2	1	0	0	0	1	0	1	0	1
2020	0	8	1	2	1	2	3	1	6	1	1	1	1	0	1	1	1	1
2020	0	5	1	4	1	2	2	0	3	1	0	0	0	1	1	1	1	1
2020	1	3	1	2	1	5	2	1	1	1	0	0	1	1	1	0	1	1
2020	0	6	0	1	1	2	3	0	5	1	0	0	1	1	1	1	1	1
2020	1	3	1	2	1	2	3	0	2	1	1	1	1	1	1	1	1	1
2020	1	4	1	2	1	5	3	0	6	1	0	1	0	0	0	1	0	1
2020	1	3	0	3	1	2	3	0	1	1	0	1	1	0	1	1	1	1
2020	0	10	0	1	1	2	2	0	2	0	0	0	0	1	1	1	1	1
2020	0	3	0	2	1	2	1	0	5	1	1	0	1	1	1	1	1	1
2020	1	2	1	2	1	3	2	0	2	1	0	0	1	1	1	1	1	1
2020	0	3	1	2	0	2	2	0	1	1	0	1	1	1	1	0	1	1
2020	0	2	1	3	1	2	1	1	2	1	1	1	0	0	0	1	0	1
2020	0	9	0	1	1	1	3	1	1	1	1	1	1	1	1	1	1	1
2020	1	1	0	1	1	3	2	1	2	1	0	0	1	1	1	1	1	1
2020	0	3	1	3	0	2	2	0	1	1	0	0	1	1	1	1	1	1
2020	0	11	1	2	0	2	1	0	5	0	0	0	0	0	1	0	0	1
2020	1	5	1	2	1	2	2	0	6	1	1	1	1	1	1	1	1	1
2020	0	2	0	4	0	1	1	1	3	1	0	0	0	0	1	1	0	1
2020	1	7	1	2	0	4	1	0	2	1	0	1	0	1	0	1	0	1
2020	1	9	1	1	1	5	1	0	1	1	1	0	1	0	1	1	0	1
2020	1	6	1	1	1	2	2	0	2	1	1	1	1	0	1	1	1	1
2020	1	4	1	3	0	2	2	0	1	1	0	0	0	1	1	1	1	1
2020	0	6	1	1	0	2	2	1	5	0	0	0	0	1	1	0	1	1
2020	0	2	1	2	1	2	1	1	5	1	1	1	1	1	0	1	0	1
2020	0	3	0	1	1	2	3	0	6	1	0	0	1	1	1	1	1	1
2020	1	3	0	3	1	2	3	1	2	1	0	1	0	1	1	1	1	1
2020	1	9	0	2	0	1	2	0	2	1	1	1	1	1	1	1	1	1
2020	1	8	1	2	1	4	2	0	2	1	1	1	1	1	1	1	1	1
2020	0	8	1	3	1	3	3	1	5	1	1	1	0	1	1	1	1	1
2020	1	6	1	3	0	2	2	0	3	1	1	1	1	1	1	1	1	1
2020	0	9	0	2	0	2	2	1	3	1	0	1	0	1	1	1	1	1
2020	1	6	0	1	0	4	2	0	1	1	0	1	1	0	1	1	1	1
2020	0	8	0	1	1	2	1	0	1	1	1	0	0	1	1	1	1	1
2020	1	3	0	3	0	2	2	0	5	1	0	1	0	0	1	1	1	1
2020	1	6	0	1	1	2	3	0	2	1	0	0	1	0	1	1	1	0
2020	1	10	1	1	1	3	2	0	4	1	1	0	1	0	1	1	1	1
2020	0	2	0	3	1	1	2	0	2	1	0	1	1	0	1	1	1	1
2020	0	9	0	1	1	1	2	0	2	1	1	1	1	0	1	1	1	1
2020	1	2	0	3	1	1	2	0	3	1	1	0	1	1	1	1	1	1
2020	1	8	1	2	1	2	3	0	1	1	1	0	1	1	1	1	1	1
2020	0	3	1	2	0	2	2	0	2	1	0	0	1	0	1	1	1	1
2020	1	3	1	2	1	2	2	1	5	1	0	1	0	1	1	1	1	1
2020	0	4	1	3	1	3	2	0	2	1	1	1	1	1	1	1	1	1
2020	0	9	1	2	1	3	2	0	5	1	1	0	0	0	1	0	1	1
2020	1	11	0	3	0	1	2	1	5	1	0	0	1	0	1	1	1	1
2020	1	10	1	1	1	5	2	0	1	1	0	0	1	1	1	1	1	1
2020	1	9	1	4	1	3	1	1	1	0	1	0	0	0	1	1	1	1
2020	0	7	1	3	1	1	3	0	5	1	1	0	1	0	1	0	1	1
2020	1	6	1	2	1	5	2	0	1	1	1	0	1	1	1	1	1	1
2020	0	8	1	2	0	2	2	1	2	1	1	1	0	1	1	1	1	1
2020	0	8	1	2	1	1	1	0	5	1	0	1	1	1	1	1	0	1
2020	1	2	1	1	1	3	1	1	2	1	1	0	1	1	1	1	1	1
2020	1	6	0	1	1	3	1	0	1	1	0	1	1	1	1	1	1	1
2020	1	4	1	3	0	2	2	0	2	1	1	1	0	1	1	1	1	1
2020	0	7	0	1	1	2	3	0	5	1	0	1	0	1	1	1	1	1
2020	0	9	1	2	1	3	1	0	5	1	0	0	1	1	1	0	1	1
2020	0	11	0	1	1	2	1	0	2	1	1	1	1	1	1	1	1	1
2020	0	10	1	2	0	5	1	1	6	1	0	1	0	0	0	0	1	1
2020	1	4	1	1	1	2	2	0	2	0	0	0	1	0	1	1	1	1
2020	0	7	1	3	0	2	3	0	2	1	1	0	0	1	1	1	1	1
2020	1	3	1	2	0	4	2	1	2	1	0	0	0	1	1	1	1	1
2020	1	2	1	1	1	4	2	0	1	1	0	0	1	1	1	1	1	1
2020	1	3	1	1	1	4	2	1	1	1	1	1	1	1	1	1	1	1
2020	1	2	1	3	1	1	3	0	5	1	0	0	1	1	1	1	1	1
2020	0	8	0	2	1	4	1	0	3	1	1	1	0	1	1	1	1	1
2020	0	11	0	1	1	2	3	1	2	1	0	1	1	1	1	0	1	1
2020	0	6	0	1	0	2	3	0	3	1	0	0	0	0	1	1	1	1
2020	0	7	0	3	1	1	1	0	5	1	0	0	1	1	1	0	1	1
2020	1	2	1	1	1	2	3	1	2	1	1	1	1	1	1	1	0	1
2020	1	2	0	1	1	1	2	0	2	1	0	0	1	0	1	1	1	1
2020	1	11	1	2	1	5	2	1	1	1	1	1	1	1	1	1	1	1
2020	0	9	1	1	0	3	1	0	2	1	1	0	1	0	1	1	1	1
2020	1	6	1	1	0	3	1	0	2	1	1	1	1	0	1	1	1	0
2020	0	6	0	1	1	1	1	0	2	1	0	0	0	0	0	1	1	1
2020	1	8	1	3	1	3	1	0	2	1	1	1	1	0	1	0	1	1
2020	1	6	0	2	0	2	1	0	6	1	0	1	1	0	1	1	1	1
2020	0	2	0	3	1	1	3	1	5	1	1	1	1	1	0	1	0	0
2020	0	6	1	1	1	2	1	1	2	1	1	0	0	0	1	0	1	1
2020	0	9	0	1	1	2	2	0	1	1	0	1	1	1	1	1	0	1
2020	0	3	1	2	1	2	3	0	5	1	1	1	1	1	1	1	1	1
2020	1	11	1	1	1	3	3	1	1	1	1	1	0	1	1	1	1	1
2020	0	8	1	2	1	2	3	0	1	1	0	1	0	1	1	1	1	0
2020	0	8	1	2	1	2	2	1	3	1	0	0	0	0	0	1	0	1
2020	0	7	0	1	1	2	1	0	5	1	1	1	1	1	1	1	1	0
2020	0	7	1	2	1	1	3	0	5	1	0	0	1	1	1	1	1	1
2020	1	3	0	1	1	2	2	0	1	1	0	1	1	1	1	0	1	0
2020	0	2	1	3	1	2	3	0	5	1	1	1	1	1	1	1	1	1
2020	1	2	1	1	1	2	1	0	1	1	1	0	1	1	1	1	1	1
2020	1	6	1	3	0	2	2	0	1	1	0	0	1	0	1	1	1	1
2020	1	7	0	2	0	2	3	0	1	1	0	0	0	0	1	1	1	1
2020	1	2	1	2	1	1	2	0	1	1	0	0	0	1	0	0	0	1
2020	1	8	0	1	1	4	1	1	5	1	0	1	1	1	1	1	1	1
2020	1	4	0	2	1	1	2	0	5	1	1	1	1	0	1	1	1	1
2020	1	2	1	1	1	2	2	1	5	1	1	1	1	1	1	1	1	1
2020	0	10	0	3	0	2	3	1	6	1	0	0	0	0	0	1	0	0
2020	0	8	0	2	0	2	1	1	2	0	0	1	0	1	0	0	0	0
2020	1	3	1	1	1	2	1	0	5	1	0	0	1	1	1	1	1	1
2020	1	4	1	2	0	2	2	0	2	1	0	1	0	0	1	1	1	1
2020	0	4	1	3	1	5	2	1	2	1	0	1	0	1	1	1	1	0
2020	0	6	0	2	1	2	1	0	2	1	1	1	1	1	1	1	1	1
2020	0	6	1	2	1	4	2	1	1	1	0	0	1	1	1	1	1	0
2020	0	2	0	2	1	3	2	0	1	1	0	0	1	1	0	1	0	1
2020	1	3	1	3	0	3	2	0	1	1	1	0	0	1	1	1	1	1
2020	1	2	0	1	1	2	2	0	5	0	0	0	0	0	1	0	1	1
2020	1	3	1	2	1	3	2	1	1	1	0	0	1	0	1	1	1	1
2020	1	10	0	1	1	4	2	0	2	1	1	0	1	0	1	1	1	1
2020	0	10	1	2	1	2	2	1	2	1	1	1	1	1	1	1	1	0
2020	0	8	1	2	1	6	1	1	2	1	0	0	1	0	0	0	0	0
2020	0	11	0	1	1	4	2	1	3	1	1	1	1	1	1	1	1	1
2020	0	8	1	3	1	2	3	1	1	1	1	0	1	1	1	1	0	0
2020	0	8	1	2	0	2	3	0	5	1	0	0	1	1	1	1	1	1
2020	0	8	0	1	1	3	2	1	2	0	1	1	1	1	1	1	1	0
2020	1	8	0	1	1	2	2	1	1	1	0	0	1	0	1	1	1	0
2020	0	5	0	3	1	2	2	0	1	1	0	0	1	1	1	1	1	1
2020	0	5	1	3	1	4	2	1	3	1	0	0	1	1	0	1	1	1
2020	0	6	0	2	1	3	3	1	5	1	1	1	1	1	1	1	1	0
2020	1	10	0	2	0	4	2	0	2	1	1	1	1	0	1	1	1	1
2020	0	8	1	1	1	5	3	1	2	1	1	1	1	1	1	1	1	1
2020	0	6	1	2	1	2	1	1	6	1	0	0	0	0	0	0	0	1
2020	1	10	1	2	1	2	3	0	2	1	0	0	1	0	1	1	1	0
2020	1	6	0	1	0	2	1	0	5	1	1	1	1	1	1	1	1	1
2020	1	8	0	1	1	2	2	1	1	1	1	0	1	1	1	1	0	1
2020	0	8	0	3	0	1	3	1	2	1	0	0	0	0	0	1	0	0
2020	1	6	1	3	0	4	2	1	2	1	0	1	0	0	1	1	1	1
2020	0	8	0	1	1	3	1	1	2	1	0	0	0	1	1	1	1	0
2020	1	6	1	2	1	2	1	0	2	1	1	1	1	0	1	1	1	1
2020	0	5	1	2	1	2	2	0	2	1	1	0	1	1	0	1	0	1
2020	0	6	1	2	1	1	3	1	2	1	0	0	1	0	1	1	1	1
2020	0	9	0	2	0	2	3	1	2	1	0	0	1	0	1	1	1	1
2020	1	8	1	1	0	2	2	0	2	1	0	0	1	0	1	0	1	1
2020	1	6	1	1	1	4	3	0	1	1	0	1	1	1	1	1	1	1
2020	0	2	0	1	1	2	3	1	1	1	0	0	1	1	1	1	1	1
2020	1	8	1	2	1	2	2	0	6	1	0	0	1	0	1	1	1	1
2020	1	2	1	1	1	2	3	1	1	1	0	1	1	1	1	1	1	1
2020	0	8	1	2	1	3	3	0	2	1	1	1	1	1	1	1	1	0
2020	1	8	1	2	1	1	1	0	2	1	1	1	0	0	0	1	1	0
2020	0	8	0	2	0	2	1	1	5	1	1	0	1	1	1	1	1	0
2020	1	8	1	1	1	2	2	0	5	1	1	1	1	1	1	1	1	1
2020	1	2	1	3	1	2	2	0	2	1	1	0	1	0	1	0	1	1
2020	0	6	0	2	0	2	1	1	5	1	0	1	1	0	1	1	1	1
2020	0	8	0	2	1	2	3	1	5	1	1	1	1	1	1	1	1	1
2020	0	8	1	2	1	1	3	1	5	1	0	0	0	1	1	1	0	1
2020	1	8	1	3	0	2	3	0	6	1	1	1	1	1	1	1	1	1
2020	0	4	1	2	1	3	3	1	6	1	0	0	0	1	1	1	1	1
2020	1	7	1	2	1	2	2	0	1	1	1	0	1	1	1	1	1	1
2020	1	2	1	1	1	5	3	1	5	1	1	1	1	1	1	1	1	1
2020	0	11	1	2	1	2	2	1	2	1	0	0	0	0	1	1	1	0
2020	0	11	1	3	1	1	2	0	3	0	0	0	0	1	0	1	1	0
2020	0	6	0	1	1	4	2	0	2	1	0	1	0	0	1	1	1	1
2020	0	11	0	1	1	3	1	0	5	1	1	0	1	1	0	1	0	1
2020	0	8	1	1	0	2	2	0	5	1	0	0	1	1	1	1	0	1
2020	0	4	0	1	0	2	2	1	2	1	0	0	0	0	1	1	1	0
2020	1	3	1	3	0	2	2	0	2	1	0	1	1	1	1	1	1	1
2020	0	9	1	2	1	2	3	0	5	1	0	0	1	1	1	1	1	1
2020	0	6	1	2	1	3	1	1	1	1	1	0	1	1	1	1	1	1
2020	1	4	1	2	1	2	3	0	2	1	0	0	1	0	1	1	1	1
2020	1	6	0	1	0	4	1	1	1	1	0	1	1	1	0	1	0	1
2020	1	1	0	1	1	2	2	1	5	1	0	1	1	1	1	1	1	1
2020	1	3	0	1	1	2	1	1	5	1	1	0	1	0	1	1	1	1
2020	0	2	1	2	1	1	2	0	2	1	0	0	0	1	1	1	1	1
2020	0	7	1	3	1	4	2	1	2	1	0	0	0	0	1	1	1	0
2020	1	9	1	1	1	2	2	0	1	1	1	1	1	1	1	1	1	1
2020	0	6	0	2	1	2	3	1	5	1	0	0	1	1	1	1	1	1
2020	0	6	1	1	1	2	2	1	3	1	0	0	0	0	1	0	1	0
2020	1	10	1	1	1	2	3	0	5	1	0	0	1	0	1	1	1	1
2020	0	5	1	2	1	2	2	0	1	1	1	0	1	1	0	1	0	1
2020	0	6	0	1	0	2	3	0	5	1	1	0	1	0	1	1	1	1
2020	0	2	1	2	1	2	1	0	2	1	1	0	0	0	0	0	0	0
2020	1	2	1	4	0	1	2	1	3	1	0	0	0	1	1	1	1	1
2020	0	4	1	1	1	1	2	0	2	1	0	0	0	1	1	1	1	1
2020	0	6	1	1	1	2	2	1	5	1	1	1	0	0	1	1	1	1
2020	0	6	1	3	1	2	2	0	5	1	1	0	1	1	1	1	1	1
2020	0	3	0	2	1	2	1	1	2	1	1	0	0	0	0	0	0	0
2020	0	8	1	1	1	3	2	0	5	1	1	0	0	0	1	0	1	0
2020	1	2	1	1	1	2	1	1	1	1	1	1	1	1	1	1	1	1
2020	0	6	1	4	0	1	2	1	3	1	0	1	1	1	1	1	1	1
2020	1	8	1	2	1	3	2	1	5	1	1	1	0	1	1	1	1	1
2020	0	10	0	1	1	2	2	0	5	1	1	1	1	1	1	1	0	1
2020	0	3	0	1	1	2	1	0	1	1	0	0	0	0	1	1	1	1
2020	1	6	1	1	1	2	2	0	1	1	1	1	1	1	1	1	1	1
2020	0	4	0	2	1	3	3	1	2	1	1	0	1	1	1	1	1	1
2020	0	5	1	2	1	3	2	1	2	0	1	0	1	1	0	1	0	1
2020	0	9	1	2	0	4	1	0	2	1	1	0	1	0	1	0	1	1
2020	0	9	0	2	1	2	3	0	3	1	0	0	1	1	1	1	1	1
2020	0	3	1	1	1	3	2	0	1	1	1	1	1	0	1	1	1	0
2020	1	3	0	2	1	2	2	1	5	1	1	1	1	1	1	0	1	1
2020	1	8	1	1	1	2	3	0	5	1	0	0	1	1	1	1	1	1
2020	1	10	0	1	1	5	2	0	5	1	0	1	1	1	1	1	1	1
2020	1	4	1	1	1	3	2	1	3	1	0	1	0	0	0	0	1	1
2020	1	8	0	1	1	2	1	0	5	1	1	0	1	0	1	1	1	1
2020	1	8	0	1	1	2	3	0	1	1	0	0	1	1	1	1	1	0
2020	1	2	1	4	0	2	1	0	2	1	0	0	0	1	1	1	1	1
2020	0	4	1	3	0	4	2	0	6	1	1	1	0	1	0	1	0	0
2020	0	2	1	1	1	2	3	0	1	1	1	0	1	1	1	1	1	1
2020	0	4	1	2	1	3	1	1	2	1	0	0	1	1	0	1	1	0
2020	1	4	1	2	0	2	2	0	2	1	1	1	1	0	1	1	1	1
2020	0	6	0	1	1	2	2	1	1	0	0	0	0	1	1	0	0	1
2020	1	9	1	2	1	5	2	0	3	1	1	1	1	1	1	1	1	1
2020	1	9	1	2	0	2	1	0	5	1	0	0	1	0	1	1	1	1
2020	0	3	0	2	1	4	3	0	1	1	0	0	1	1	1	1	1	1
2020	0	2	1	1	1	2	2	0	6	1	0	0	1	0	1	0	1	1
2020	0	4	1	2	1	1	3	0	5	1	0	1	0	1	1	1	1	1
2020	1	8	0	1	0	2	1	1	5	1	1	1	1	1	1	1	1	1
2020	0	2	0	1	1	1	2	0	1	1	0	0	1	1	1	1	1	1
2020	1	3	1	2	1	2	2	0	1	1	1	0	0	0	1	1	1	1
2020	1	6	0	1	1	2	1	1	2	0	1	0	0	0	1	0	1	1
2020	1	10	1	2	0	3	1	1	1	1	0	0	1	1	1	1	1	1
2020	1	4	1	2	1	2	2	0	3	1	1	1	1	1	1	1	1	1
2020	1	8	1	2	1	3	3	1	5	1	0	0	0	0	0	1	1	1
2020	1	2	1	3	0	2	2	0	6	1	0	0	0	1	0	1	0	1
2020	1	7	1	2	1	4	2	0	5	1	0	1	1	1	1	1	1	1
2020	0	3	0	1	1	2	1	0	1	1	1	0	1	1	0	1	0	0
2020	0	3	0	1	0	2	2	0	5	1	0	0	1	1	1	1	1	1
2020	0	3	1	3	0	1	1	1	6	1	0	0	0	0	1	1	1	0
2020	0	5	1	4	0	2	3	0	2	1	0	0	1	1	0	1	0	1
2020	1	2	1	3	1	2	2	0	2	1	0	0	1	1	1	1	1	1
2020	1	4	0	2	1	2	3	1	5	1	1	1	1	0	1	1	1	1
2020	1	4	1	1	1	3	2	0	3	1	0	0	1	0	1	1	1	1
2020	1	3	1	3	1	2	2	0	2	1	1	1	1	1	0	1	0	1
2020	1	4	1	2	1	1	3	0	1	1	0	0	1	0	1	1	1	1
2020	1	3	1	1	1	2	2	0	5	1	1	1	1	1	1	1	1	1
2020	0	6	0	1	0	2	2	1	5	1	0	0	0	1	1	0	1	1
2020	0	11	1	2	1	1	1	0	5	1	0	0	0	0	1	0	1	1
2020	0	3	0	2	1	2	3	0	5	1	1	0	1	1	1	1	0	1
2020	1	2	1	3	1	4	2	0	2	1	0	0	1	0	1	1	1	1
2020	0	6	0	1	0	2	2	0	3	1	0	0	0	1	1	1	1	0
2020	1	6	0	1	1	2	2	1	5	1	0	0	0	1	1	1	1	1
2020	0	3	0	3	1	1	1	0	5	1	1	0	1	0	1	1	1	1
2020	0	3	1	3	1	2	3	0	5	1	0	1	0	1	1	0	1	1
2020	0	2	1	1	0	3	1	0	2	1	1	1	0	0	0	1	0	0
2020	0	11	0	2	0	2	1	1	2	1	0	1	0	0	1	0	0	0
2020	0	2	1	3	1	2	3	1	5	1	0	0	0	1	1	1	1	1
2020	0	8	1	2	1	2	1	0	5	1	0	0	0	1	1	1	1	1
2020	0	2	0	1	1	2	3	1	2	0	0	0	1	1	1	1	1	1
2020	0	5	0	2	1	2	3	0	2	1	1	0	0	1	1	1	1	1
2020	1	9	1	3	0	4	3	0	5	1	1	0	1	1	1	1	1	1
2020	0	2	1	2	1	2	1	1	2	1	0	0	0	1	1	1	1	0
2020	0	8	1	2	1	4	1	1	2	1	1	1	1	1	0	1	1	1
2020	1	3	1	1	1	2	3	0	5	1	1	1	1	0	1	0	1	1
2020	0	4	1	2	1	2	3	1	2	1	0	0	1	1	1	1	1	1
2020	1	6	1	2	1	4	1	0	1	1	0	0	1	0	1	1	1	1
2020	0	6	1	3	1	1	1	0	2	1	0	0	1	0	1	1	1	1
2020	1	4	0	1	1	2	2	1	5	1	1	1	1	1	1	1	1	1
2020	0	8	1	3	1	4	3	1	1	0	1	1	0	1	1	1	0	1
2020	1	2	1	2	1	2	3	0	5	1	0	0	1	1	1	0	1	1
2020	1	5	1	4	1	1	3	0	5	1	0	0	0	1	0	0	0	1
2020	1	3	1	2	1	2	2	1	1	1	0	0	1	0	1	0	1	1
2020	1	8	0	1	1	3	1	0	3	1	1	1	1	1	1	1	1	1
2020	0	11	0	3	0	2	1	0	2	1	0	0	1	0	1	1	0	1
2020	0	9	1	2	1	1	3	0	5	1	0	0	0	1	1	1	0	1
2020	1	2	0	1	1	3	3	0	5	1	0	1	1	1	1	1	0	1
2020	0	4	0	1	1	2	1	1	3	1	1	1	1	0	1	1	1	1
2020	0	11	0	2	1	1	2	0	5	1	0	0	1	0	1	1	1	1
2020	1	10	1	2	1	2	2	0	5	1	1	1	1	1	1	1	1	1
2020	0	11	1	1	1	2	2	1	2	1	0	0	1	0	0	0	1	1
2020	1	2	1	1	1	3	2	1	2	1	0	1	1	1	1	0	1	1
2020	0	2	1	2	0	2	3	0	5	1	1	1	1	0	1	1	1	1
2020	1	6	0	2	1	2	3	0	5	1	1	0	1	0	1	1	1	1
2020	1	2	0	3	1	2	2	0	5	1	0	0	0	1	1	1	1	1
2020	0	2	0	1	1	5	2	0	1	1	0	0	1	1	1	1	1	1
2020	1	3	1	3	1	2	2	0	5	1	0	0	1	0	1	1	1	1
2020	1	6	1	1	1	2	3	1	5	1	0	0	1	0	0	1	1	1
2020	0	5	1	3	0	4	1	0	2	1	0	0	0	1	0	0	0	1
2020	1	4	1	1	0	2	2	0	5	1	0	0	0	1	1	0	1	1
2020	0	5	1	3	1	4	2	1	1	1	1	1	0	1	0	1	0	1
2020	1	8	1	2	0	2	1	1	1	1	1	0	0	1	1	1	1	1
2020	0	3	0	3	1	2	1	0	5	1	1	0	0	1	0	1	0	1
2020	0	2	1	1	1	3	1	0	2	0	1	0	1	1	1	1	1	1
2020	1	2	1	3	1	2	3	0	2	1	0	0	1	1	1	1	1	1
2020	0	4	1	1	0	3	2	1	1	0	0	0	0	1	1	1	0	1
2020	0	9	0	1	1	2	2	0	3	1	1	1	1	1	1	1	1	1
2020	1	2	0	1	1	2	2	0	5	1	0	0	1	1	1	1	1	1
2020	0	2	1	3	1	2	3	1	5	1	1	1	0	0	1	1	1	1
2020	0	2	0	1	1	2	3	1	5	1	1	0	1	1	1	1	1	1
2020	1	6	1	1	1	2	2	1	2	1	1	0	0	0	1	1	1	1
2020	0	6	0	1	1	2	3	1	5	1	0	0	0	1	1	1	1	1
2020	0	11	1	2	1	2	3	0	5	1	0	1	0	1	0	1	1	1
2020	0	2	1	3	1	2	1	1	1	1	1	0	1	1	1	1	1	0
2020	0	2	0	2	1	2	2	0	2	1	1	1	1	1	1	1	1	1
2020	0	6	0	1	1	1	3	1	5	1	0	1	0	1	1	1	1	1
2020	1	9	0	2	1	1	2	1	6	1	1	1	1	1	1	1	1	1
2020	0	2	1	2	1	4	2	0	3	1	0	0	1	1	0	1	0	1
2020	1	3	1	1	1	2	2	0	1	1	0	0	0	0	1	0	1	1
2020	1	8	1	3	0	2	3	1	2	1	0	0	0	1	1	1	1	1
2020	0	8	1	2	0	1	2	0	1	1	0	1	0	0	0	0	0	1
2020	0	6	1	1	1	4	2	1	1	1	0	1	0	1	1	1	1	1
2020	0	4	1	1	1	2	2	0	2	1	0	0	1	1	1	1	1	1
2020	0	5	1	4	0	1	2	0	4	1	0	0	1	1	0	0	0	1
2020	0	6	1	3	1	2	3	0	5	1	1	1	1	0	1	1	1	1
2020	0	4	1	1	1	2	3	0	2	1	0	0	0	0	1	1	1	1
2020	1	6	1	3	1	3	1	0	2	1	0	0	1	0	1	1	1	1
2020	1	3	1	1	1	3	3	0	2	1	1	0	1	1	1	1	1	1
2020	1	9	1	2	1	4	2	0	1	1	0	1	1	1	1	1	1	1
2020	1	3	1	3	0	2	3	1	2	1	0	0	0	0	1	1	1	1
2020	0	9	1	3	0	2	1	0	2	1	1	1	0	1	1	1	1	1
2020	0	7	1	1	0	3	2	1	2	1	0	1	1	0	1	1	1	1
2020	0	9	1	2	1	2	3	0	5	1	1	0	1	1	0	1	0	1
2020	1	9	1	1	0	4	2	1	1	1	0	1	1	0	1	1	1	1
2020	0	3	0	2	1	2	1	0	2	1	1	0	1	0	1	1	1	1
2020	1	9	1	3	0	3	2	0	1	1	1	0	1	1	1	1	1	1
2020	1	2	1	1	1	5	2	1	2	1	0	0	0	1	1	1	0	1
2020	0	8	1	2	1	3	3	0	5	1	1	0	1	1	1	1	1	1
2020	0	2	1	1	1	2	2	0	1	1	1	0	1	1	1	1	1	1
2020	1	10	0	3	0	2	2	1	2	1	1	1	1	1	1	1	1	1
2020	1	2	1	2	1	3	2	1	1	1	0	0	0	1	1	0	1	1
2020	0	4	1	2	0	3	2	0	5	1	0	1	1	1	1	1	1	1
2020	0	8	1	1	1	4	2	0	1	0	0	0	0	0	1	1	1	0
2020	0	8	0	4	0	1	1	1	5	1	0	0	1	1	1	1	1	1
2020	1	10	0	2	1	2	1	0	5	1	0	1	1	1	1	1	1	1
2020	1	6	1	2	0	2	1	1	5	1	1	0	0	1	1	1	1	1
2020	1	2	1	1	0	2	2	0	1	1	0	0	1	1	1	1	1	1
2020	0	8	1	2	0	2	3	1	2	1	0	1	0	0	1	0	1	0
2020	1	3	1	1	1	3	2	0	6	1	1	0	1	0	1	1	1	1
2020	1	3	1	1	1	2	3	0	1	1	1	1	1	1	1	1	1	1
2020	0	2	1	3	1	1	3	1	5	1	0	0	1	0	1	1	1	1
2020	0	2	1	2	0	3	1	0	1	1	1	1	0	0	1	0	0	1
2020	1	6	1	2	1	2	3	0	5	1	0	0	1	1	1	1	1	1
2020	1	4	1	1	1	2	3	1	5	1	0	0	1	1	1	1	1	1
2020	1	10	1	1	1	2	1	0	5	1	0	1	1	1	1	1	1	1
2020	1	7	1	1	0	2	2	0	2	1	0	1	0	0	1	1	1	1
2020	0	9	1	4	0	1	2	0	5	1	1	1	1	1	1	1	1	1
2020	0	8	1	1	1	2	1	0	5	1	0	0	0	1	1	1	1	1
2020	0	3	1	2	1	1	1	0	5	1	0	0	1	0	1	0	1	1
2020	1	6	1	4	1	3	2	0	5	1	1	1	1	1	1	1	1	1
2020	1	6	1	2	1	2	3	0	5	1	1	0	1	1	1	1	0	1
2020	0	10	0	1	1	2	1	1	6	1	0	0	1	1	0	1	0	1
2020	0	6	1	1	1	2	3	0	5	1	1	0	1	0	1	1	1	1
2020	1	2	1	3	0	3	3	1	5	1	0	1	1	0	1	1	1	1
2020	1	9	0	1	1	3	3	0	5	1	1	0	1	1	1	0	1	1
2020	1	2	1	2	0	2	3	1	5	1	1	1	1	1	1	1	1	1
2020	1	8	0	2	0	2	2	0	3	1	0	0	0	1	1	1	1	1
2020	0	6	0	1	1	2	1	0	5	1	0	0	1	0	1	1	1	1
2020	1	5	1	2	1	2	3	0	5	1	0	0	1	1	1	1	1	1
2020	0	3	0	1	1	2	1	0	5	1	0	0	0	0	1	1	1	1
2020	1	9	1	1	1	3	2	1	1	1	0	0	1	0	1	1	1	1
2020	1	1	0	1	1	2	1	1	1	1	0	0	0	0	1	1	1	1
2020	1	3	0	1	1	2	2	0	5	1	0	0	1	0	1	1	1	1
2020	1	6	0	3	0	20	1	1	5	1	1	1	0	1	1	1	1	1
2020	0	5	1	1	1	2	2	1	2	1	0	0	0	0	1	0	1	0
2020	1	5	1	3	1	2	1	1	5	1	0	0	0	1	1	0	1	1
2020	1	8	0	1	1	1	1	0	5	1	0	0	1	0	1	1	1	1
2020	0	3	0	2	0	7	2	0	1	0	0	1	0	1	0	1	1	1
2020	1	2	0	1	1	4	3	0	5	1	1	1	1	1	1	1	1	1
2020	1	9	1	3	1	1	2	0	2	1	0	0	1	1	1	1	1	1
2020	0	8	1	2	1	2	2	0	5	1	1	0	0	0	0	1	0	1
2020	0	3	1	1	1	2	3	0	1	1	1	1	1	1	1	1	1	1
2020	1	2	1	1	1	2	3	1	1	1	0	1	0	0	1	1	1	1
2020	1	3	1	3	1	2	2	0	1	1	0	0	1	1	1	1	1	1
2020	0	8	1	3	0	3	2	1	2	1	0	1	1	1	1	1	1	1
2020	1	2	1	1	1	2	2	1	1	1	1	0	1	1	1	1	1	1
2020	0	2	1	4	0	2	1	0	2	1	0	0	0	1	1	0	1	1
2020	0	4	1	3	0	2	3	1	5	1	0	0	1	1	1	1	1	1
2020	1	4	1	3	1	2	2	0	4	1	0	1	1	0	1	1	1	1
2020	1	4	1	2	1	2	1	0	1	1	1	0	1	0	1	1	1	1
2020	1	6	0	2	0	1	2	0	5	1	1	0	1	0	1	1	1	1
2020	1	2	1	2	1	2	1	0	5	1	1	0	1	0	1	1	1	1
2020	0	2	0	1	1	4	2	0	5	1	1	0	0	0	1	1	1	1
2020	0	3	1	2	1	2	2	0	2	1	0	0	1	0	1	1	1	1
2020	0	8	1	1	0	4	2	0	2	0	0	1	0	1	1	1	0	0
2020	1	2	1	3	1	1	1	0	5	1	1	1	1	0	1	1	1	1
2020	1	2	1	1	1	1	3	0	5	1	1	1	1	0	1	1	1	1
2020	0	6	1	2	1	2	3	0	1	1	1	1	1	1	1	1	1	1
2020	1	6	1	2	1	2	2	0	5	1	0	0	1	1	1	1	1	1
2020	0	8	0	1	1	2	3	1	6	0	0	0	0	1	1	0	0	1
2020	0	4	1	3	1	2	3	1	5	1	1	0	1	0	0	0	0	1
2020	0	7	0	1	1	2	3	0	5	1	0	0	1	0	1	1	1	1
2020	0	2	0	2	1	2	3	1	5	1	1	1	1	1	1	1	1	1
2020	1	10	1	2	0	4	2	0	2	1	1	1	1	1	1	1	1	1
2020	0	2	0	1	1	2	3	0	5	1	0	0	1	1	1	1	1	1
2020	1	8	0	2	1	2	1	1	5	1	1	1	1	0	1	1	1	1
2020	0	3	1	1	1	2	2	0	5	1	0	1	0	0	1	1	0	1
2020	0	6	1	3	0	2	1	1	2	1	0	1	0	1	1	1	1	1
2020	1	2	1	3	0	2	2	0	2	1	0	0	1	1	1	1	1	1
2020	0	11	0	1	1	2	3	0	2	1	0	0	1	1	1	1	0	1
2020	0	8	0	1	1	4	3	1	5	1	1	0	1	0	1	1	0	1
2020	1	4	0	1	1	2	1	0	5	1	0	0	1	1	1	1	1	1
2020	1	4	0	2	1	2	2	0	5	1	1	0	1	1	1	1	1	1
2020	1	4	1	2	0	2	2	1	2	1	0	0	0	0	1	0	1	1
2020	0	8	0	2	0	2	3	1	5	1	1	0	0	0	1	1	1	0
2020	1	2	1	2	1	2	2	0	1	1	1	0	1	0	1	1	1	1
2020	0	6	1	1	1	2	3	0	5	1	1	0	1	1	1	1	0	1
2020	0	4	1	1	1	2	2	1	6	0	0	0	1	1	1	1	1	1
2020	1	9	1	3	1	3	3	0	1	1	0	0	1	1	1	1	1	1
2020	0	7	0	1	1	2	2	0	5	1	0	0	1	1	1	1	1	1
2020	1	4	1	1	1	2	1	1	1	1	0	0	1	0	1	1	1	1
2020	1	6	0	2	1	2	2	0	2	1	1	0	1	1	1	1	1	1
2020	0	9	1	4	1	2	2	0	5	1	1	0	1	1	0	1	1	1
2020	1	4	0	1	0	2	3	1	2	1	1	1	0	0	1	1	1	1
2020	0	5	1	2	1	3	2	0	5	1	0	0	1	1	1	1	1	1
2020	1	8	0	2	0	2	1	0	1	1	1	1	1	1	1	1	1	1
2020	0	9	0	1	1	2	3	0	5	1	0	0	1	0	1	1	1	1
2020	0	8	1	2	1	3	2	0	1	1	0	1	0	0	0	0	0	0
2020	1	9	1	1	1	2	2	0	2	1	1	0	1	1	1	1	1	1
2020	0	9	1	2	1	2	2	1	1	1	1	1	1	1	1	1	1	1
2020	1	4	1	1	1	2	2	1	5	1	0	0	1	1	1	1	1	1
2020	0	2	1	3	1	2	1	0	2	1	1	0	0	0	0	0	0	1
2020	1	9	1	1	1	3	2	0	1	1	0	1	1	0	1	1	0	1
2020	0	6	0	1	1	2	3	0	5	1	0	0	0	1	1	0	1	1
2020	1	4	0	1	1	2	3	0	2	1	1	0	1	1	1	1	1	0
2020	1	4	1	2	1	2	2	0	2	1	0	1	0	0	0	1	0	1
2020	1	2	1	1	1	2	3	0	5	1	1	0	1	1	1	1	1	1
2020	0	4	0	1	0	2	2	1	5	1	0	0	0	1	1	1	1	1
2020	0	3	1	1	1	2	1	0	5	1	1	0	1	1	1	1	1	1
2020	1	4	1	3	1	1	1	0	2	1	0	0	0	1	1	1	1	1
2020	1	3	0	1	1	2	1	0	5	1	1	0	1	0	1	1	1	1
2020	0	4	1	2	0	2	3	1	5	1	1	1	0	1	1	1	1	1
2020	1	2	0	1	1	5	2	0	1	0	0	1	1	1	1	1	0	1
2020	1	4	1	1	1	2	3	0	5	1	1	1	1	0	1	1	1	1
2020	1	4	0	1	0	2	2	1	5	1	1	0	0	1	0	1	0	1
2020	1	4	1	1	0	3	2	0	1	0	0	0	1	1	1	1	1	1
2020	0	6	0	1	1	3	3	0	3	1	0	0	0	1	1	1	1	1
2020	1	4	1	1	1	4	3	0	2	1	0	1	1	0	1	0	0	1
2020	0	5	1	2	1	3	3	1	3	1	1	1	1	1	0	1	0	1
2020	1	4	1	2	1	2	2	0	1	1	1	1	0	1	1	1	1	1
2020	1	6	1	1	1	2	1	0	5	1	0	0	1	0	1	0	1	1
2020	1	3	1	2	1	2	1	0	5	1	1	0	1	0	1	1	1	1
2020	1	6	1	2	1	3	1	0	1	1	1	1	1	1	0	1	1	1
2020	0	3	1	1	1	4	3	0	2	1	0	0	1	1	0	1	0	1
2020	0	6	1	2	1	2	2	1	5	1	1	0	1	1	1	1	1	1
2020	0	6	0	1	1	7	2	1	1	1	1	1	1	0	1	1	1	1
2020	1	2	0	1	0	3	3	0	6	1	0	0	1	1	1	1	1	1
2020	1	10	1	1	1	3	2	0	3	1	1	0	1	0	1	1	1	1
2020	1	2	1	2	0	1	2	0	2	1	0	0	0	0	1	1	1	1
2020	1	9	1	2	1	1	2	0	5	0	0	0	1	0	1	1	1	1
2020	0	10	1	2	1	4	2	0	1	1	0	1	1	1	1	1	1	1
2020	1	2	1	2	1	2	3	1	1	1	0	1	1	1	1	1	1	1
2020	0	5	1	1	1	2	1	0	5	1	0	0	1	1	0	1	0	1
2020	0	3	1	2	0	2	3	0	2	1	1	0	1	0	1	1	1	1
2020	1	5	1	2	1	2	2	0	2	1	1	0	1	1	1	1	1	1
2020	0	10	0	3	1	1	2	1	1	1	0	0	1	1	1	1	1	1
2020	0	9	1	2	1	1	3	0	2	1	0	0	1	1	0	1	0	1
2020	0	6	0	2	1	1	2	0	2	1	0	0	1	1	1	1	1	1
2020	1	4	1	2	1	2	3	0	2	1	1	0	1	0	1	1	1	1
2020	0	2	1	2	1	3	3	0	2	1	0	0	1	1	1	1	1	1
2020	0	7	1	2	1	4	3	0	1	1	0	0	0	0	1	1	1	1
2020	1	1	1	1	1	2	1	1	3	1	1	0	1	0	1	0	1	1
2020	0	2	0	2	0	2	1	0	5	1	0	0	0	0	1	1	1	1
2020	0	4	1	1	1	3	1	1	3	1	1	1	0	0	1	1	1	1
2020	1	5	1	2	1	2	2	0	6	1	1	1	1	1	0	1	0	1
2020	0	6	1	2	0	4	3	0	2	1	0	1	0	1	1	1	1	1
2020	1	8	0	2	1	2	3	1	3	1	0	0	1	1	1	1	1	1
2020	0	2	0	1	0	2	1	0	5	1	1	1	1	0	1	1	1	1
2020	1	7	1	1	1	4	3	0	1	1	1	1	1	1	1	1	1	1
2020	1	4	1	1	0	1	3	1	5	1	0	1	1	1	1	1	1	1
2020	0	9	0	1	0	3	2	0	2	1	1	1	1	0	1	1	1	1
2020	1	11	0	4	0	2	1	0	2	1	0	0	1	0	1	1	1	1
2020	1	2	0	1	1	1	2	0	1	1	0	0	0	1	1	1	1	1
2020	1	6	1	3	1	2	3	1	1	1	0	0	1	1	1	1	1	1
2020	1	5	0	1	1	3	3	1	6	1	0	1	1	1	1	1	1	1
2020	1	7	1	2	1	3	3	1	5	1	0	0	1	0	1	1	1	1
2020	1	7	1	2	1	3	3	0	6	0	0	0	0	0	1	0	1	1
2020	1	6	1	3	0	2	2	1	2	1	0	0	0	1	1	1	1	1
2020	1	2	1	2	0	2	2	1	2	1	1	0	0	0	1	1	1	1
2020	0	6	0	1	1	2	1	0	6	1	1	0	1	1	1	1	1	1
2020	1	6	1	2	0	2	3	1	2	1	1	0	1	0	1	1	1	1
2020	0	3	0	1	1	4	1	0	1	1	0	1	1	0	1	1	1	1
2020	0	2	0	1	0	2	2	0	2	1	1	0	1	1	1	1	1	0
2020	1	4	1	4	0	1	3	1	6	1	1	0	1	1	1	1	1	1
2020	1	2	1	3	1	3	3	0	2	1	0	0	1	0	1	1	1	1
2020	0	10	0	1	1	2	2	0	5	1	1	0	1	1	1	1	1	1
2020	0	9	0	1	1	6	2	0	2	1	0	0	1	1	1	1	1	1
2020	0	6	0	1	0	2	2	1	2	1	0	0	1	0	1	0	1	1
2020	0	4	0	2	1	3	2	1	2	1	0	0	0	0	1	0	1	1
2020	1	8	0	1	1	2	3	0	5	1	0	1	1	1	0	0	1	1
2020	1	1	0	1	1	3	2	1	2	0	0	0	1	0	1	1	1	1
2020	0	9	1	3	1	3	2	0	1	1	0	1	0	0	0	1	0	1
2020	1	8	1	3	1	1	3	0	5	0	0	0	1	0	1	1	1	1
2020	1	6	1	2	1	1	3	1	5	1	0	0	1	1	1	0	1	1
2020	1	5	1	3	0	4	3	0	1	1	0	0	1	1	1	1	1	1
2020	1	7	1	2	1	2	2	1	2	1	0	0	1	0	1	1	1	1
2020	0	11	1	3	1	2	1	1	2	1	1	1	1	0	1	1	1	1
2020	0	6	1	2	1	6	2	0	1	1	1	1	1	1	1	1	0	1
2020	0	6	1	1	1	4	2	0	1	1	0	1	1	0	1	1	1	1
2020	1	8	1	1	0	2	2	0	5	1	0	0	0	1	1	1	1	1
2020	1	4	1	3	1	2	2	0	2	1	0	0	1	0	1	1	1	1
2020	1	2	1	4	1	2	1	1	3	1	1	0	0	1	1	1	1	1
2020	0	6	0	1	1	2	3	1	5	1	0	1	0	0	1	1	1	1
2020	0	6	0	3	0	4	1	0	6	1	1	1	1	1	1	1	1	1
2020	1	9	1	2	1	3	2	1	1	1	0	1	0	1	1	0	1	1
2020	0	4	1	2	1	1	3	0	2	1	1	1	0	0	1	1	1	1
2020	1	6	1	1	1	2	3	0	5	1	0	0	1	1	1	1	1	1
2020	0	6	0	1	0	3	1	1	1	1	1	0	0	1	1	1	1	1
2020	0	4	1	1	1	1	2	1	2	1	0	1	1	1	1	1	1	1
2020	0	9	1	3	1	4	2	1	6	1	0	1	1	1	1	1	0	1
2020	0	6	0	1	1	5	1	0	1	1	1	1	1	0	0	1	0	1
2020	0	1	0	1	1	1	2	0	2	1	0	1	1	1	1	1	1	1
2020	1	3	1	1	1	2	2	0	5	1	0	0	1	1	1	1	1	1
2020	0	2	0	2	1	4	1	0	5	1	0	0	1	0	0	1	1	1
2020	0	2	1	1	1	4	2	1	2	1	1	1	1	1	1	1	1	1
2020	1	9	1	1	1	2	3	0	5	1	1	0	0	1	1	1	1	1
2020	0	3	1	2	1	2	1	0	2	1	1	1	1	0	1	1	1	1
2020	0	6	1	3	1	2	1	0	2	1	0	1	0	1	1	1	1	1
2020	1	5	1	2	1	1	1	1	1	1	1	1	0	1	1	1	1	1
2020	1	2	1	3	0	1	2	0	5	1	0	0	0	0	1	0	1	1
2020	1	2	1	3	1	6	2	1	1	1	0	0	1	1	1	1	1	1
2020	0	6	0	1	1	2	1	0	2	1	0	0	1	0	1	0	1	1
2020	0	8	1	1	0	2	3	0	5	1	0	0	1	0	1	0	1	1
2020	0	2	0	1	1	1	1	0	2	1	1	1	1	1	0	1	1	1
2020	0	2	0	1	1	2	3	0	5	1	1	0	1	1	1	1	0	1
2020	1	6	1	2	1	2	1	0	6	1	1	0	1	1	1	1	1	1
2020	0	3	0	2	1	1	2	1	5	1	1	0	1	1	1	1	1	1
2020	1	8	0	3	1	4	2	1	2	1	0	1	1	1	1	0	1	1
2020	0	9	1	2	0	3	1	0	2	1	0	1	1	1	1	1	0	1
2020	1	6	1	2	0	2	2	1	2	1	1	1	1	1	1	1	1	1
2020	1	9	1	1	1	4	3	0	3	1	0	0	1	1	1	1	1	1
2020	0	2	0	1	0	2	1	1	2	1	0	0	0	1	1	1	1	1
2020	1	4	1	1	1	1	3	0	5	1	0	0	1	1	1	1	1	1
2020	1	6	0	2	0	4	2	1	6	1	0	0	1	0	1	1	1	1
2020	1	3	1	2	1	2	2	0	5	1	1	0	1	1	1	1	1	1
2020	1	7	1	2	0	2	3	1	5	1	1	1	1	0	1	1	1	1
2020	1	9	0	1	1	2	2	0	2	1	0	0	1	0	1	1	1	1
2020	1	3	0	1	1	1	1	0	5	1	0	0	0	0	1	1	1	1
2020	0	3	1	3	0	2	1	0	1	1	0	1	0	0	1	1	0	1
2020	0	6	1	2	1	3	3	0	5	1	0	0	1	1	1	1	1	1
2020	1	2	1	1	0	3	3	1	5	1	0	0	0	1	1	1	1	0
2020	1	8	0	1	1	2	1	1	1	1	1	1	0	0	1	1	1	1
2020	1	4	1	3	1	2	2	1	2	1	0	0	0	0	1	1	1	1
2020	0	6	0	2	1	6	2	1	3	1	1	1	1	0	1	1	1	1
2020	0	6	0	2	1	4	2	1	2	1	1	1	0	1	1	1	1	1
2020	1	7	0	1	1	2	2	0	5	1	1	1	1	0	1	1	1	1
2020	1	2	1	3	1	2	2	1	5	1	1	1	1	0	1	1	1	1
2020	0	2	1	3	0	1	2	0	2	1	0	0	1	0	1	1	1	1
2020	1	6	1	2	0	2	3	1	1	1	1	0	0	1	1	1	1	1
2020	1	1	1	1	1	2	3	0	5	1	1	0	1	0	1	1	1	1
2020	1	6	1	2	1	3	2	1	6	1	0	0	0	0	0	1	0	1
2020	0	2	0	2	1	2	3	0	5	1	1	1	1	1	1	0	1	1
2020	0	6	0	1	1	4	3	0	3	1	0	0	1	0	1	1	1	1
2020	1	3	1	2	0	4	2	0	3	1	0	0	1	1	1	0	0	1
2020	1	2	0	3	1	1	3	0	5	1	1	0	1	1	1	1	1	1
2020	1	6	1	1	1	4	2	0	2	1	1	1	1	1	1	1	1	1
2020	0	3	1	1	0	2	1	0	3	1	1	0	0	0	1	1	1	1
2020	1	2	1	2	1	3	1	1	2	1	0	1	0	1	1	0	1	1
2020	1	8	0	1	1	2	3	0	5	1	1	0	1	1	1	1	1	1
2020	0	2	1	2	0	3	3	0	2	1	0	0	0	0	1	1	1	1
2020	0	3	1	1	1	2	2	0	5	1	0	1	1	0	1	1	1	1
2020	0	1	1	2	0	5	3	1	1	1	0	0	1	0	1	1	1	1
2020	1	3	0	3	0	1	3	0	5	1	0	0	1	1	1	1	1	1
2020	1	2	0	2	1	2	3	1	5	1	1	1	1	1	1	1	1	1
2020	1	6	1	2	1	2	2	0	2	1	0	0	0	0	1	0	1	1
2020	0	1	1	1	1	1	2	0	5	1	1	0	1	0	1	1	1	1
2020	0	10	1	2	1	2	1	1	1	1	0	0	0	1	1	0	1	1
2020	1	3	0	1	1	2	2	0	5	1	1	1	1	1	1	1	0	1
2020	0	2	1	2	0	2	2	0	2	1	1	0	0	0	0	0	0	1
2020	0	9	1	2	1	3	1	1	2	1	1	1	1	0	0	1	0	1
2020	1	6	0	2	0	3	2	1	2	1	1	1	1	1	1	1	1	1
2020	1	5	1	3	0	2	3	0	6	1	1	0	0	1	1	1	1	1
2020	1	7	1	2	0	1	2	0	5	1	0	0	0	0	1	1	1	1
2020	0	2	0	1	0	2	1	0	2	1	0	0	1	1	1	1	1	1
2020	0	6	1	3	0	2	2	0	5	1	0	0	0	0	1	1	1	1
2020	1	5	1	1	1	2	3	0	5	1	0	0	1	1	0	1	0	1
2020	1	7	1	2	0	2	1	1	3	1	1	0	1	0	1	0	1	1
2020	1	10	0	1	1	2	2	1	2	1	0	1	0	1	1	1	1	1
2020	1	3	0	1	1	2	2	0	5	1	0	0	1	1	1	0	1	1
2020	1	5	1	2	1	2	3	0	5	1	1	1	1	1	1	1	1	1
2020	1	4	1	2	1	2	3	0	5	1	0	0	0	1	1	1	1	1
2020	0	4	0	3	0	3	1	0	2	1	0	0	1	0	1	1	1	1
2020	0	4	1	1	1	2	3	0	5	1	0	1	0	1	1	1	1	1
2020	0	6	0	2	1	2	3	0	6	1	1	1	1	0	1	1	1	1
2020	0	8	1	1	1	2	2	0	5	1	1	1	1	0	1	1	1	1
2020	1	2	1	2	1	3	2	1	2	1	0	1	1	0	1	1	1	1
2020	0	1	1	2	1	2	1	1	2	1	1	1	1	0	1	1	1	1
2020	1	1	0	1	1	2	2	0	5	1	1	0	1	0	1	1	1	1
2020	1	6	0	2	0	3	3	1	3	1	1	1	1	1	1	1	1	1
2020	0	1	0	1	1	2	3	0	5	1	0	0	1	0	1	1	1	0
2020	1	10	1	2	0	2	1	1	5	1	1	0	1	1	1	1	1	1
2020	0	4	1	3	1	1	3	0	5	1	0	0	1	0	1	1	1	0
2020	0	5	1	1	1	2	3	0	5	1	1	1	1	1	1	1	0	1
2020	0	9	1	2	1	4	1	1	2	0	0	1	0	0	1	0	1	1
2020	0	4	1	1	1	2	3	0	2	1	0	0	0	1	1	0	1	1
2020	1	9	1	1	1	3	2	0	2	1	0	0	0	1	1	1	1	1
2020	0	7	1	2	0	2	3	0	6	1	1	0	0	0	1	1	1	1
2020	1	6	0	1	0	2	3	0	5	1	1	0	1	1	1	1	1	1
2020	0	2	1	2	1	2	2	1	2	1	0	0	1	1	1	1	1	1
2020	1	4	1	1	1	4	2	0	1	1	0	1	1	1	1	1	1	1
2020	1	6	1	3	1	2	1	1	5	1	0	1	0	0	1	1	1	1
2020	0	9	1	3	0	2	2	0	2	1	0	0	1	0	1	1	1	1
2020	1	7	1	2	1	2	2	1	5	1	0	0	0	1	1	1	1	1
2020	0	9	1	1	1	2	2	0	5	1	1	0	1	0	1	1	0	1
2020	1	9	1	2	1	3	1	1	2	1	0	1	1	1	1	1	1	1
2020	1	6	1	1	1	2	3	0	5	1	1	0	1	1	1	1	1	1
2020	0	3	0	2	1	1	3	1	1	1	0	1	1	1	1	1	1	1
2020	0	2	0	2	1	3	3	1	5	1	0	0	1	1	1	1	1	1
2020	1	7	1	2	1	1	2	0	2	1	1	0	0	0	1	1	1	1
2020	0	2	1	2	1	2	1	1	2	1	1	1	0	1	1	0	1	1
2020	1	3	1	3	1	1	2	0	3	1	1	0	0	1	1	1	1	1
2020	0	5	1	2	1	3	2	1	4	1	1	1	1	1	1	1	1	0
2020	1	6	0	2	1	3	1	0	1	1	0	1	1	0	1	1	1	1
2020	0	3	1	3	1	2	2	0	6	1	1	0	0	1	1	1	1	1
2020	0	3	0	1	0	2	1	0	5	1	1	0	1	1	1	1	1	1
2020	1	8	0	1	1	2	3	0	5	1	0	0	1	0	1	1	1	1
2020	0	3	0	2	1	2	1	0	5	1	1	0	0	1	1	1	1	1
2020	0	3	0	2	1	2	2	0	1	1	1	0	0	0	1	1	1	1
2020	1	5	1	3	1	3	2	0	2	1	0	1	1	1	1	1	1	1
2020	0	9	1	3	1	4	3	0	2	1	0	1	0	1	1	1	1	1
2020	0	3	0	1	1	2	3	1	5	1	1	0	1	0	1	1	1	1
2020	0	6	0	2	1	2	1	0	5	1	0	1	0	0	1	1	1	1
2020	1	6	1	1	1	2	1	1	6	1	0	0	1	1	1	1	1	1
2020	1	10	1	1	1	1	1	0	1	1	1	0	1	0	1	1	1	1
2020	1	6	1	1	1	2	2	0	5	1	1	1	1	0	1	1	1	1
2020	0	6	1	2	0	1	2	1	5	1	0	0	0	1	1	0	1	1
2020	1	6	1	3	1	4	2	1	1	1	0	1	0	0	1	0	1	1
2020	1	2	0	2	1	2	1	0	2	1	1	1	1	1	1	1	1	1
2020	0	7	0	2	1	3	3	0	5	1	0	0	0	0	1	1	1	1
2020	0	2	1	2	0	2	2	0	2	1	0	0	1	1	1	1	1	1
2020	1	6	0	1	1	2	3	0	5	1	1	0	1	0	1	1	1	1
2020	1	9	1	2	1	1	3	0	6	1	1	1	1	1	1	1	1	1
2020	1	6	1	2	1	1	3	1	2	1	1	0	0	0	1	1	1	1
2020	0	2	1	2	1	3	3	1	1	1	0	0	0	1	1	1	1	1
2020	1	3	1	3	1	2	2	0	5	1	0	1	1	1	1	1	1	1
2020	0	1	1	4	0	1	1	0	5	1	1	0	1	1	1	1	1	1
2020	0	2	1	2	1	1	2	1	1	1	0	0	0	0	1	1	1	1
2020	1	2	1	3	1	2	2	1	5	1	1	1	0	0	1	0	1	1
2020	0	3	0	4	0	2	2	0	5	1	0	1	1	1	1	1	1	1
2020	0	9	1	1	1	2	2	0	5	1	1	1	0	1	1	1	1	1
2020	0	8	1	2	1	4	2	0	2	1	1	1	1	0	1	1	1	1
2020	1	6	1	1	1	2	1	0	2	1	1	1	1	0	1	1	1	1
2020	1	3	1	1	1	4	2	0	1	1	0	0	1	0	1	1	1	1
2020	0	3	0	2	0	2	2	0	2	1	1	1	0	0	1	1	1	1
2020	1	6	0	1	0	3	2	1	5	1	0	0	0	1	1	1	1	1
2020	0	1	0	2	0	4	2	1	3	1	1	1	1	1	1	1	1	1
2020	0	6	0	2	1	4	3	1	3	1	1	1	1	0	1	1	1	1
2020	0	2	0	1	1	2	3	1	5	1	0	0	1	1	1	1	1	1
2020	1	9	1	2	1	3	1	1	6	1	0	1	1	0	1	0	1	1
2020	1	7	1	1	1	4	2	0	3	1	0	1	0	0	1	0	1	1
2020	1	8	0	2	1	2	3	0	5	1	1	0	1	1	1	1	1	1
2020	0	6	1	2	0	4	2	0	1	1	1	0	1	1	1	1	1	1
2020	1	6	1	1	1	4	1	0	1	1	1	1	1	1	1	1	1	1
2020	1	9	0	2	1	2	3	0	1	1	1	1	1	0	1	1	1	1
2020	1	3	1	1	1	4	3	0	6	1	0	0	1	1	1	1	1	1
2020	0	6	1	2	1	4	2	1	2	1	0	1	0	1	1	1	1	1
2020	0	8	0	1	1	3	2	0	5	1	0	1	1	0	1	1	1	1
2020	1	6	1	1	1	2	3	0	5	0	1	0	1	1	1	1	1	1
2020	1	6	0	2	1	2	1	0	5	1	1	1	1	0	0	1	1	1
2020	0	1	1	2	1	1	2	1	2	0	0	1	0	0	1	0	1	1
2020	0	2	0	1	1	2	2	0	1	1	0	0	1	1	1	1	1	0
2020	1	4	1	1	1	2	2	1	5	1	0	0	1	0	1	1	1	1
2020	1	8	1	1	1	2	1	0	2	1	0	0	1	1	1	1	1	1
2020	0	3	1	1	1	2	3	0	5	1	0	0	1	1	1	1	1	1
2020	0	3	1	1	1	2	3	0	5	1	0	0	1	1	1	0	1	1
2020	1	2	1	3	1	2	3	0	5	1	0	0	1	1	1	1	1	1
2020	1	3	0	1	1	3	2	0	1	1	1	0	1	1	1	1	1	1
2020	1	2	1	1	1	2	1	0	5	1	0	1	1	0	1	1	1	1
2020	1	2	1	1	1	2	3	0	1	0	0	0	1	1	1	1	1	1
2020	0	6	1	1	1	5	3	1	3	1	0	0	1	1	1	1	1	1
2020	1	4	0	2	1	2	3	1	5	1	0	0	1	1	1	1	1	1
2020	0	8	1	1	1	2	1	0	2	1	0	0	0	0	1	1	1	1
2020	1	10	1	1	1	5	2	1	1	1	0	1	1	1	1	1	1	1
2020	1	6	0	1	0	4	2	1	5	0	1	0	1	1	1	1	1	1
2020	0	3	0	2	1	2	3	1	2	1	0	1	1	0	1	1	0	0
2020	0	2	1	2	1	4	2	0	1	1	0	0	1	0	1	1	1	0
2020	1	4	0	2	1	4	2	0	3	1	1	0	1	0	1	1	1	1
2020	1	5	1	2	0	2	3	0	1	1	1	0	1	1	1	1	1	1
2020	1	1	0	2	0	2	1	0	2	1	0	0	1	1	1	1	1	1
2020	1	8	1	2	1	2	3	0	5	1	0	0	1	0	1	1	1	1
2020	1	8	1	2	1	2	3	0	1	1	0	1	1	0	1	1	1	1
2020	1	3	1	2	1	3	1	0	2	1	1	0	0	0	0	1	0	1
2020	1	3	1	1	1	2	1	0	1	1	0	0	1	1	1	1	1	1
2020	0	10	1	2	1	4	1	0	1	1	0	0	1	0	1	1	1	1
2020	1	8	0	2	1	4	2	0	2	1	0	0	1	0	1	1	1	0
2020	0	4	1	2	1	1	3	1	3	1	0	0	0	0	1	1	0	1
2020	1	1	0	1	1	2	2	0	5	1	1	0	1	0	1	1	1	1
2020	0	8	0	2	1	2	2	0	1	1	0	1	0	0	1	1	1	1
2020	0	6	0	1	1	1	3	1	5	1	0	0	0	0	1	0	0	0
2020	0	7	1	2	1	1	3	0	6	1	0	0	0	1	1	1	1	1
2020	0	3	1	3	1	1	1	0	2	1	0	0	0	1	1	1	0	1
2020	0	6	0	1	1	2	1	0	2	1	1	1	0	1	1	0	1	1
2020	0	3	1	3	1	4	2	1	1	1	0	1	1	1	1	1	1	1
2020	0	10	0	1	1	2	2	0	5	1	1	1	1	1	0	1	1	1
2020	0	4	0	2	0	2	3	1	2	0	0	0	1	0	1	1	1	1
2020	0	2	0	1	1	4	2	1	1	1	0	0	1	1	1	1	0	0
2020	1	3	1	1	1	4	1	0	2	1	0	1	1	1	1	1	1	1
2020	0	10	1	1	1	2	2	0	2	1	0	0	1	0	1	1	1	1
2020	0	4	1	2	1	1	2	0	5	1	0	0	0	1	1	0	1	1
2020	1	9	1	1	1	3	3	1	5	1	0	1	1	1	1	1	1	1
2020	0	3	1	1	1	2	1	0	2	1	0	0	0	0	1	0	1	1
2020	0	4	1	1	1	4	1	0	5	1	0	0	0	0	0	1	0	0
2020	1	9	1	2	1	2	3	0	5	1	0	0	1	1	1	1	1	1
2020	0	4	0	2	1	3	1	1	1	1	0	1	1	1	1	1	1	1
2020	0	7	0	3	0	2	2	0	1	1	0	0	1	0	0	0	0	1
2020	1	6	1	1	0	4	2	0	3	1	1	1	1	0	1	0	1	0
2020	0	4	1	2	1	4	3	0	3	1	0	1	1	1	1	1	1	1
2020	1	2	1	1	1	2	3	0	5	1	1	0	1	0	1	1	1	1
2020	1	10	1	3	0	1	2	1	2	1	0	0	0	1	1	0	1	0
2020	1	3	1	2	1	2	3	0	5	1	1	1	1	0	1	0	1	1
2020	0	6	0	1	1	4	2	0	4	1	1	1	1	0	1	1	1	1
2020	0	8	1	2	0	2	1	1	2	1	0	0	0	0	1	1	1	1
2020	0	6	0	1	0	2	1	0	1	1	0	0	0	0	1	0	1	1
2020	0	8	1	2	1	2	1	1	2	1	0	1	1	0	1	0	1	1
2020	1	6	0	2	0	4	3	1	1	1	1	1	1	1	1	1	1	1
2020	1	8	1	2	0	3	2	1	2	0	0	1	1	1	1	1	1	1
2020	0	10	0	1	1	2	2	0	5	1	1	1	1	1	1	1	0	1
2020	0	4	0	3	0	2	1	0	6	1	1	1	0	1	1	1	1	1
2020	0	9	1	1	1	5	1	0	6	1	0	0	1	1	1	1	1	1
2020	1	3	0	1	1	2	2	1	2	1	0	0	1	1	1	1	1	1
2020	1	2	1	1	1	3	1	1	1	1	0	1	1	1	1	0	1	1
2020	0	2	1	3	1	1	3	0	5	1	0	0	1	0	1	0	1	1
2020	1	2	1	3	1	3	3	0	5	1	0	0	1	1	1	1	1	1
2020	1	2	1	3	0	1	1	0	2	1	1	0	0	1	1	1	1	1
2020	0	2	1	1	0	4	2	0	2	1	1	0	1	1	1	1	1	1
2020	1	4	1	1	1	1	1	0	1	1	0	0	0	0	1	1	1	1
2020	1	3	1	2	1	2	1	0	2	1	0	0	1	1	1	1	1	1
2020	0	4	0	2	1	2	2	1	2	1	1	0	1	1	1	1	1	1
2020	0	6	0	3	1	3	3	0	6	1	1	1	1	0	1	1	1	1
2020	1	1	0	1	1	2	2	0	5	1	1	0	1	0	1	1	1	1
2020	0	2	0	1	1	2	2	0	5	1	0	1	1	1	0	1	0	1
2020	1	7	1	2	1	2	3	0	2	1	0	0	0	0	1	1	1	1
2020	0	10	1	3	0	4	1	1	3	1	0	1	0	0	0	0	1	1
2020	0	3	0	2	1	3	1	0	5	1	0	0	1	1	0	1	1	1
2020	1	6	1	2	0	2	2	1	2	1	0	0	1	1	1	0	1	1
2020	1	6	0	1	1	2	3	0	2	1	1	1	1	1	1	1	1	1
2020	1	5	1	3	1	2	3	0	6	1	1	1	1	1	0	1	0	1
2020	1	8	1	1	0	2	2	1	5	1	0	0	0	1	1	1	1	1
2020	0	6	1	2	1	2	3	1	5	0	0	0	0	1	1	1	1	0
2020	1	7	0	1	0	2	2	0	5	1	0	0	0	0	1	1	1	1
2020	0	6	1	1	0	2	1	0	6	1	0	0	0	0	0	0	0	0
2020	1	9	1	3	0	2	2	0	1	1	1	0	1	1	1	1	1	1
2020	0	5	1	3	1	4	3	1	1	1	0	1	0	1	1	1	1	0
2020	1	2	1	2	1	3	2	0	2	1	0	1	1	1	1	1	1	1
2020	1	2	0	1	0	3	2	0	2	1	0	1	1	0	1	1	1	1
2020	1	4	1	2	0	2	3	0	5	1	0	1	1	1	1	1	1	1
2020	1	9	1	3	1	5	3	1	5	1	1	1	1	0	1	1	1	0
2020	1	2	1	2	0	4	3	1	5	1	1	0	0	1	1	1	1	1
2020	0	3	1	3	0	1	2	1	2	1	0	1	0	0	1	1	1	1
2020	0	2	1	2	1	2	3	0	5	1	0	0	1	0	1	1	1	1
2020	0	6	0	1	1	3	2	0	6	1	0	0	1	1	1	1	1	1
2020	1	11	1	2	0	4	1	0	2	1	0	1	0	0	0	0	0	1
2020	1	6	0	2	1	2	2	0	1	1	0	1	1	0	1	1	1	1
2020	0	9	0	2	1	4	2	1	2	1	0	0	0	1	1	1	0	1
2020	0	3	1	2	1	3	1	0	2	1	0	1	1	0	1	1	1	1
2020	1	6	0	2	1	3	2	1	1	1	1	1	1	0	1	1	1	1
2020	1	6	0	1	1	4	1	0	1	1	1	1	1	1	1	1	1	1
2020	0	9	0	1	1	4	2	0	2	1	1	0	1	1	1	1	1	1
2020	0	2	1	1	0	2	3	0	2	0	1	0	0	1	1	0	0	1
2020	0	2	1	4	0	3	1	0	2	1	0	0	0	1	1	1	1	1
2020	1	2	0	2	0	1	2	1	5	1	0	1	1	1	1	1	1	1
2020	0	2	1	3	1	1	2	1	3	1	0	1	0	0	1	1	1	1
2020	0	2	1	3	1	4	2	1	3	0	1	1	0	1	1	0	1	1
2020	1	7	1	3	0	1	3	1	5	1	0	0	0	0	1	0	1	1
2020	0	3	0	1	1	2	3	1	1	1	1	0	1	1	1	1	1	1
2020	0	3	0	3	0	3	2	1	2	1	1	1	1	1	1	1	1	1
2020	0	6	1	2	0	2	2	1	2	1	1	1	1	1	1	1	0	0
2020	0	8	1	3	1	2	2	0	2	1	1	0	1	1	1	1	1	0
2020	1	6	0	1	1	2	2	0	1	1	0	0	1	0	1	1	1	1
2020	0	4	0	1	1	2	3	0	5	1	0	1	1	1	0	1	0	1
2020	0	2	0	2	0	3	2	1	2	0	1	1	0	0	1	1	1	0
2020	0	7	0	3	0	1	3	0	5	1	1	0	1	0	0	1	0	1
2020	1	6	0	3	1	1	2	0	5	1	0	0	1	0	1	1	1	1
2020	0	5	1	4	0	2	1	0	2	1	1	1	1	1	0	1	1	1
2020	0	10	1	3	1	2	1	0	3	1	1	1	0	1	1	1	1	1
2020	0	4	1	1	1	2	2	0	5	1	1	0	1	1	1	1	1	1
2020	0	2	0	1	1	2	2	0	5	1	1	1	1	1	1	1	0	0
2020	0	2	0	1	1	4	2	1	3	1	0	1	1	1	1	1	1	1
2020	1	2	0	2	0	2	3	0	5	1	1	1	1	1	1	1	1	1
2020	0	3	1	1	1	6	1	0	2	1	0	1	1	1	1	1	1	1
2020	0	9	1	2	0	2	2	1	2	1	1	0	0	1	1	1	1	1
2020	0	4	1	2	1	1	3	0	5	1	1	1	1	1	1	1	1	1
2020	1	4	1	1	1	3	2	0	1	1	1	1	1	1	1	1	1	1
2020	1	9	0	1	0	4	1	0	2	1	1	1	1	1	1	1	1	1
2020	0	1	1	1	0	3	2	0	3	1	1	1	1	0	1	1	1	1
2020	0	6	1	2	1	1	2	1	1	1	1	0	0	0	1	1	0	0
2020	0	2	1	2	1	4	2	0	3	1	1	1	0	1	1	1	1	1
2020	1	5	1	2	1	1	2	1	5	1	1	0	1	1	1	1	1	1
2020	1	4	1	1	0	2	2	0	5	1	1	1	1	1	1	1	1	1
2020	0	4	1	1	1	2	2	0	5	1	0	0	0	0	1	1	1	1
2020	1	6	0	3	1	20	3	0	3	1	1	1	1	1	1	1	1	1
2020	0	6	0	2	1	2	2	0	1	1	0	0	1	1	1	1	1	1
2020	0	10	1	2	1	3	1	1	6	1	0	0	0	1	1	0	0	0
2020	1	9	1	2	1	4	3	1	5	0	0	0	1	1	1	1	1	1
2020	0	2	0	2	1	4	3	0	2	1	1	0	1	1	1	1	1	1
2020	1	4	1	2	1	2	2	0	2	1	1	1	1	1	0	1	0	0
2020	0	9	0	2	1	3	1	1	2	1	1	0	1	0	1	1	1	0
2020	0	1	0	1	1	4	2	0	2	0	0	0	1	0	1	1	1	1
2020	1	2	0	2	1	3	1	1	2	1	1	1	1	1	1	1	1	1
2020	0	9	1	2	1	2	2	0	2	1	0	0	1	0	1	1	1	1
2020	0	3	0	1	1	4	2	0	1	1	1	1	1	1	1	1	1	1
2020	1	2	1	3	0	3	3	0	2	1	0	0	1	1	1	1	1	1
2020	0	2	1	2	1	4	3	1	3	1	0	1	0	1	1	1	1	1
2020	0	4	1	1	0	3	3	0	2	1	1	0	1	0	1	1	1	1
2020	0	3	0	1	0	5	1	0	5	1	1	1	1	0	1	1	0	1
2020	1	2	1	2	1	2	2	0	3	1	1	0	1	1	1	1	1	1
2020	1	4	1	1	1	3	3	1	1	1	0	1	1	0	1	0	1	1
2020	0	8	0	1	1	2	2	0	5	1	0	1	0	0	1	1	1	1
2020	1	6	1	1	1	3	2	1	3	1	1	0	0	0	1	1	0	0
2020	1	4	1	2	1	3	1	0	1	0	0	0	0	0	1	1	1	1
2020	1	2	0	1	0	2	2	0	5	1	0	0	1	0	1	1	1	1
2020	1	4	1	3	1	2	3	1	3	1	0	0	0	0	1	1	1	1
2020	0	3	1	3	0	4	1	0	6	1	1	1	1	1	1	1	0	0
2020	1	3	1	3	1	3	3	0	5	1	0	0	1	0	1	1	1	1
2020	1	9	1	2	1	3	3	0	1	1	0	1	1	1	1	1	1	1
2020	1	5	1	3	0	2	2	1	2	1	0	0	1	1	1	1	1	1
2020	1	3	0	1	1	1	3	0	5	1	0	0	1	0	1	1	1	1
2020	0	2	0	2	0	1	3	0	1	1	1	1	1	1	0	1	1	0
2020	0	11	1	2	1	3	1	1	3	1	1	1	0	0	0	0	0	0
2020	0	2	0	1	1	2	2	1	2	1	1	1	1	1	1	1	1	1
2020	0	8	1	2	1	2	3	0	1	1	0	0	0	0	1	1	1	1
2020	0	9	1	2	1	5	2	1	3	0	0	0	0	1	1	1	1	0
2020	0	6	1	2	1	2	2	1	1	1	1	0	1	1	1	1	1	1
2020	0	11	1	3	1	4	2	1	1	1	1	1	1	0	1	1	1	1
2020	0	4	1	3	1	1	3	1	5	1	0	0	0	0	1	1	1	0
2020	0	6	1	3	1	3	3	0	1	1	1	0	0	0	1	1	1	1
2020	0	2	0	1	1	6	2	1	2	0	1	0	1	1	0	1	0	1
2020	1	3	1	1	1	4	2	0	1	1	0	0	1	0	1	0	1	1
2020	1	2	0	2	1	3	3	1	2	1	0	0	1	0	1	0	0	1
2020	0	6	1	2	1	3	1	1	6	0	0	0	0	1	1	1	1	0
2020	0	8	1	3	1	2	3	0	1	1	1	0	0	0	1	1	0	0
2020	0	8	1	2	1	2	3	1	2	1	0	1	0	0	0	0	0	0
2020	0	6	0	1	1	2	3	0	5	1	0	0	1	1	0	1	1	1
2020	1	2	0	2	0	5	1	1	2	1	1	1	0	0	0	0	1	1
2020	1	6	1	2	1	4	2	0	2	1	1	0	1	0	1	1	1	1
2020	1	9	0	1	1	1	3	0	5	1	1	0	1	1	1	1	1	1
2020	0	3	1	2	1	2	2	1	6	0	1	1	1	0	1	0	1	0
2020	1	8	1	1	1	2	1	0	6	1	1	0	1	1	1	1	1	1
2020	0	8	0	1	1	2	2	0	2	1	0	0	0	0	1	1	1	1
2020	0	2	0	1	1	2	3	0	5	1	1	0	0	1	0	1	1	1
2020	0	6	1	2	0	6	2	1	6	1	1	1	0	1	1	1	1	1
2020	1	3	1	2	1	3	1	0	2	1	0	1	1	1	1	1	1	1
2020	1	7	1	1	1	2	1	0	1	1	0	1	1	1	1	1	1	1
2020	0	6	1	3	1	4	2	1	1	1	0	0	0	1	0	0	1	0
2020	0	10	0	1	0	2	2	0	5	1	1	1	1	1	1	1	1	1
2020	1	3	1	2	1	2	2	0	3	1	1	1	1	0	1	1	1	0
2020	1	6	1	2	1	2	3	0	5	1	0	0	1	0	1	1	1	1
2020	0	4	0	1	1	4	2	1	2	1	1	1	1	1	1	1	0	1
2020	0	6	0	2	1	2	2	1	5	1	0	1	0	0	1	1	1	1
2020	1	2	1	1	1	2	1	1	2	1	0	1	0	1	1	1	1	1
2020	0	9	1	3	0	3	3	1	1	1	1	0	0	1	0	1	0	0
2020	1	3	1	1	1	2	2	0	2	1	0	1	0	1	1	1	1	0
2020	0	8	1	1	1	3	3	0	2	1	1	0	0	1	1	1	1	1
2020	0	4	1	2	1	4	2	0	3	1	1	0	1	0	1	1	1	0
2020	0	10	0	3	0	1	1	0	5	1	0	1	0	0	1	1	1	1
2020	1	2	1	2	1	4	2	0	1	1	0	0	1	0	1	1	1	1
2020	1	2	1	2	1	3	3	1	1	1	0	0	1	0	1	0	1	1
2020	0	3	1	1	1	4	2	0	1	1	0	0	1	1	1	1	1	1
2020	0	4	1	2	1	2	2	0	1	1	1	0	1	1	1	1	1	1
2020	0	8	1	3	1	2	2	0	2	1	0	1	0	1	1	1	1	1
2020	0	10	0	1	1	4	1	1	2	1	1	1	0	1	1	1	0	1
2020	0	2	1	2	1	3	2	1	2	0	0	0	0	1	1	1	1	0
2020	1	2	0	2	1	2	2	0	6	1	1	0	1	1	1	1	1	1
2020	0	5	1	1	1	3	2	1	2	0	0	1	1	1	0	1	0	1
2020	1	6	1	3	1	2	1	1	5	1	0	1	1	0	1	1	1	1
2020	0	3	0	1	0	2	1	0	1	1	0	0	0	1	1	1	1	1
2020	0	5	1	4	0	1	3	1	5	0	1	0	0	1	0	1	0	0
[truncated: 3,987 more rows]

## Sheet: Key
Key
HIGHWAY	1 = respondent has made Highway, 0 = respondent has not made Highway
REGION
East	1
Southeast	2
Southwest	3
Northwest	4
London	5
East Midlands	6
Northeast	7
Yorkshire and the Humber	8
West Midlands	9
Wales	10
Scotland	11
SETTING	0 = in a village or smaller, 1 = town or city
HOUSETYPE	1 = detached, 2 = semi-detached, 3 = terrace, 4 = flat
GARDENTYPE	0 = respondent has access to either one private front OR rear garden, or communal garden, or 1 = respondent has access to both private front and rear gardens
RESIDENTS	Number of residents in household
YEARSRESIDED	1 = 0-5 years, 2 = 6-20 years, 3 = <21 years
ENVIGROUP	0 = not a member of any environmental or wildlife groups, 1 = is a member
EMPLOYMENT	1 = part-time, 2 = full-time, 3 = unemployed/homemaker, 4 = student, 5 = retired, 6 = prefer not to say / other
WATCHINGWILDLIFE	0 = on average, participant ranked wildlife-watching activities in garden as less important or not important. 1 = on average, participant ranked wildlife-watching activities in garden as important or very important.
GARDENING	0 = on average, participant ranked gardening activities in garden as less important or not important. 1 = on average, participant ranked gardening activities in garden as important or very important.
RECREATION	0 = on average, participant ranked recreational activities in garden as less important or not important. 1 = on average, participant ranked recreational activities in garden as important or very important.
GARDENFEATURES	0 = 6 or less wildlife-friendly features. 1 = 7 or more wildlife-friendly features in garden.
BADGERFOX	0 = not sighted in garden, 1 = has been sighted in garden in last 12 months
HEDGEHOG	0 = not sighted in garden, 1 = has been sighted in garden in last 12 months
RODENT	0 = not sighted in garden, 1 = has been sighted in garden in last 12 months
FEEDHEDGEHOG	0 = participant never feeds these animals, 1 = participant does feed these animals
HEDGEHOGSTREET	0 = participant has not heard of and / or is not involved in Hedgehog Street campaign. 1 = participant HAS heard of and / or IS involved in Hedgehog Street.
